# Supplementary material for: The ETS Transcription Factors ELK1 and GABPA Regulate Different Gene Networks to Control MCF10A Breast Epithelial Cell Migration
Source: PLoS One. 2012 Dec 20;7(12):e49892. doi: 10.1371/journal.pone.0049892 (PMC3527487; doi:10.1371/journal.pone.0049892)
Supplement: Table S1 — Lists of GABPA regulated genes. Summary of expression microarray data of gene expression changes in MCF10A cells following GAPBA depletion. Direct targets are inferred by comparing to GABPA occupancy as inferred from ChIP-seq analysis (see text for details). (XLS) [file pone.0049892.s006.xls]

## Sheet: microarrays_all
Gene_Name	Probeset	Genes_Affy	Description	RefSeq_Affy	FC_1	FC_2	FC_3	Average FC	P value	Q value
GABPA	227428_at	GABPA	GA binding protein transcription factor, alpha subunit 60kDa	NM_002040	0.180969	0.196055	0.286622	-4.61534	2.40321e-07	0.00111132
CCNA1	205899_at	CCNA1	cyclin A1	NM_001111045 /// NM_001111046 /// NM_001111047 /// NM_003914	0.255572	0.342423	0.288627	-3.40823	2.23222e-07	0.00111132
SPRR1B	205064_at	SPRR1B	small proline-rich protein 1B (cornifin)	NM_003125	0.298155	0.563264	0.384154	-2.49333	3.9793e-05	0.0114785
CES1	209616_s_at	CES1	carboxylesterase 1 (monocyte/macrophage serine esterase 1)	NM_001025194 /// NM_001025195 /// NM_001266	0.430456	0.378845	0.414	-2.45586	7.54724e-07	0.00197423
DSCC1	219000_s_at	DSCC1	defective in sister chromatid cohesion 1 homolog (S. cerevisiae)	NM_024094	0.320991	0.443587	0.47859	-2.44824	7.56565e-06	0.0067013
FLJ10038	205510_s_at	FLJ10038	hypothetical protein FLJ10038	NR_026891	0.390581	0.468778	0.418178	-2.35498	1.48574e-06	0.00324679
CXCL11	210163_at	CXCL11	chemokine (C-X-C motif) ligand 11	NM_005409	0.225733	0.393033	0.913644	-2.31063	0.00453989	0.0788295
FGFBP1	205014_at	FGFBP1	fibroblast growth factor binding protein 1	NM_005130	0.429792	0.480044	0.43889	-2.22697	1.69526e-06	0.00350943
B4GALT4	210540_s_at	B4GALT4	UDP-Gal:betaGlcNAc beta 1,4- galactosyltransferase, polypeptide 4	NM_003778 /// NM_212543	0.342224	0.429834	0.691922	-2.14179	0.000249709	0.0231538
IGFL1	239430_at	IGFL1	IGF-like family member 1	NM_198541	0.29605	0.427145	0.81121	-2.1362	0.00154204	0.0482324
SLC27A2	205769_at	SLC27A2	solute carrier family 27 (fatty acid transporter), member 2	NM_001159629 /// NM_003645	0.432414	0.546162	0.436065	-2.13342	6.71396e-06	0.00657966
HMGA2	208025_s_at	HMGA2	high mobility group AT-hook 2	NM_003483 /// NM_003484	0.510964	0.546922	0.376206	-2.11881	2.20005e-05	0.00948249
SCG5	203889_at	SCG5	secretogranin V (7B2 protein)	NM_001144757 /// NM_003020	0.894233	0.417402	0.299366	-2.07618	0.00312201	0.0663711
RFTN1	212646_at	RFTN1	raftlin, lipid raft linker 1	NM_015150	0.522224	0.473357	0.465699	-2.05565	3.85571e-06	0.00560744
GPNMB	1554018_at	GPNMB	glycoprotein (transmembrane) nmb	NM_001005340 /// NM_002510	0.457161	0.423209	0.617539	-2.03035	3.37265e-05	0.0109241
ABHD11	1552470_a_at	ABHD11	abhydrolase domain containing 11	NM_001145363 /// NM_001145364 /// NM_148912 /// NM_148913 /// NM_148916 /// NR_0	0.579146	0.377727	0.585187	-1.98417	9.82984e-05	0.0167636
GINS1	206102_at	GINS1	GINS complex subunit 1 (Psf1 homolog)	NM_021067	0.411628	0.684479	0.459159	-1.97721	0.000135717	0.0188769
ASAH2B	229793_at	ASAH2B	N-acylsphingosine amidohydrolase (non-lysosomal ceramidase) 2B	NM_001079516	0.542304	0.509202	0.473693	-1.96996	6.42206e-06	0.00646677
CHI3L1	209395_at	CHI3L1	chitinase 3-like 1 (cartilage glycoprotein-39)	NM_001276	0.551384	0.523154	0.456773	-1.96519	9.3429e-06	0.00670357
TYMS	1554696_s_at	TYMS	thymidylate synthetase	NM_001071	0.530962	0.707062	0.360142	-1.94839	0.000451098	0.0276279
EVI2B	211742_s_at	EVI2B	ecotropic viral integration site 2B	NM_006495	0.669963	0.518643	0.3919	-1.94373	0.000162787	0.0203349
NUDT15	219347_at	NUDT15	nudix (nucleoside diphosphate linked moiety X)-type motif 15	NM_018283	0.389127	0.487398	0.734518	-1.92904	0.000394833	0.0265605
RAB27A	210951_x_at	RAB27A	RAB27A, member RAS oncogene family	NM_004580 /// NM_183234 /// NM_183235 /// NM_183236	0.576334	0.664133	0.364788	-1.92757	0.000349651	0.0257599
DUSP6	208892_s_at	DUSP6	dual specificity phosphatase 6	NM_001946 /// NM_022652	0.433629	0.707145	0.475016	-1.90058	0.000180973	0.0209938
C14orf142	223273_at	C14orf142	chromosome 14 open reading frame 142	NM_032490	0.512961	0.51119	0.555751	-1.90015	8.02566e-06	0.0067013
CH25H	206932_at	CH25H	cholesterol 25-hydroxylase	NM_003956	0.546555	0.563731	0.478839	-1.8925	1.24723e-05	0.00815104
PI3	203691_at	PI3	peptidase inhibitor 3, skin-derived	NM_002638	0.455374	0.512471	0.638071	-1.88666	4.57072e-05	0.0126232
KRT14	209351_at	KRT14	keratin 14	NM_000526	0.544221	0.605636	0.454639	-1.88268	3.056e-05	0.0107697
SPRR1A	214549_x_at	SPRR1A	small proline-rich protein 1A	NM_005987	0.486275	0.545863	0.570077	-1.87658	1.30297e-05	0.00815104
ZNF367	229551_x_at	ZNF367	zinc finger protein 367	NM_153695	0.457774	0.800256	0.414065	-1.87506	0.000822857	0.0363866
ADAM12	213790_at	ADAM12	ADAM metallopeptidase domain 12	NM_003474 /// NM_021641	0.656259	0.567686	0.419178	-1.85697	0.000140982	0.0190636
LIPG	219181_at	LIPG	lipase, endothelial	NM_006033	0.485177	0.69511	0.469088	-1.84897	0.00012417	0.0182302
ARHGDIB	201288_at	ARHGDIB	Rho GDP dissociation inhibitor (GDI) beta	NM_001175	0.478949	0.507432	0.672356	-1.82912	7.71057e-05	0.0156083
CXCL10	204533_at	CXCL10	chemokine (C-X-C motif) ligand 10	NM_001565	0.42738	0.597202	0.642404	-1.82704	0.000140565	0.0190636
ATP6V0A2	229572_at	ATP6V0A2	ATPase, H+ transporting, lysosomal V0 subunit a2	NM_012463	0.457509	0.502683	0.713663	-1.82643	0.000185587	0.0211351
CRCT1	220620_at	CRCT1	cysteine-rich C-terminal 1	NM_019060	0.490889	0.54802	0.620777	-1.81591	3.06745e-05	0.0107697
UBR7	218108_at	UBR7	ubiquitin protein ligase E3 component n-recognin 7 (putative)	NM_001100417 /// NM_175748	0.580654	0.54924	0.531573	-1.80684	1.43659e-05	0.00829937
GPR180	231871_at	GPR180	G protein-coupled receptor 180	NM_180989	0.414003	0.518463	0.808546	-1.79277	0.00108176	0.0413071
C11orf82	228281_at	C11orf82	chromosome 11 open reading frame 82	NM_145018	0.551173	0.729404	0.434205	-1.7893	0.000348322	0.0257599
ACBD5	1568877_a_at	ACBD5	acyl-CoA binding domain containing 5	NM_001042473 /// NM_145698 /// NR_024150	0.592796	0.415984	0.711271	-1.78646	0.00043265	0.0271436
FRY	214319_at	FRY	furry homolog (Drosophila)	NM_023037	0.577188	0.553369	0.555699	-1.77941	1.549e-05	0.00844385
APOBEC3B	206632_s_at	APOBEC3B	apolipoprotein B mRNA editing enzyme, catalytic polypeptide-like 3B	NM_004900	0.484031	0.905027	0.407103	-1.77659	0.00307528	0.0659448
KBTBD8	239835_at	KBTBD8	kelch repeat and BTB (POZ) domain containing 8	NM_032505	0.565894	0.534758	0.592494	-1.7734	1.90833e-05	0.00901196
DOCK10	219279_at	DOCK10	dedicator of cytokinesis 10	NM_014689	1	0.408965	0.441098	-1.76981	0.00670552	0.0945402
PIK3AP1	226459_at	PIK3AP1	phosphoinositide-3-kinase adaptor protein 1	NM_152309	0.54321	0.623484	0.534319	-1.76794	2.76805e-05	0.0105483
SERPINB3	209719_x_at	SERPINB3	serpin peptidase inhibitor, clade B (ovalbumin), member 3	NM_006919	0.550573	0.65701	0.501968	-1.7659	5.75768e-05	0.0138826
UBA5	218289_s_at	UBA5	ubiquitin-like modifier activating enzyme 5	NM_024818 /// NM_198329	0.493708	0.601418	0.616263	-1.76138	4.73875e-05	0.0129109
TNFSF13B	223502_s_at	TNFSF13B	tumor necrosis factor (ligand) superfamily, member 13b	NM_001145645 /// NM_006573	0.381527	0.582348	0.824474	-1.76078	0.0022881	0.057663
IVL	214599_at	IVL	involucrin	NM_005547	0.612714	0.683696	0.437499	-1.76049	0.000276355	0.023513
ZNF823	229732_at	ZNF823	zinc finger protein 823	NM_001080493	0.773382	0.485589	0.488144	-1.76034	0.000470723	0.0284487
CCNA2	203418_at	CCNA2	cyclin A2	NM_001237	0.590291	0.817558	0.38233	-1.75653	0.00222342	0.0571557
PANK1	226649_at	PANK1	pantothenate kinase 1	NM_138316 /// NM_148977 /// NM_148978	0.460887	0.535659	0.747447	-1.75653	0.000357482	0.0257941
IL1B	205067_at	IL1B	interleukin 1, beta	NM_000576	0.605308	0.646149	0.472605	-1.75546	9.65441e-05	0.0167214
EVI2A	204774_at	EVI2A	ecotropic viral integration site 2A	NM_001003927 /// NM_014210	0.849719	0.635499	0.342422	-1.75529	0.0054052	0.0854872
SERPINB4	211906_s_at	SERPINB4	serpin peptidase inhibitor, clade B (ovalbumin), member 4	NM_002974	0.560962	0.71778	0.466286	-1.74639	0.000235182	0.0225532
GJB2	223278_at	GJB2	gap junction protein, beta 2, 26kDa	NM_004004	0.703487	0.50585	0.531703	-1.74188	0.000130527	0.018724
RHEBL1	1570253_a_at	RHEBL1	Ras homolog enriched in brain like 1	NM_144593	0.75359	0.524086	0.482092	-1.73824	0.000346707	0.0257599
ASPM	232238_at	ASPM	asp (abnormal spindle) homolog, microcephaly associated (Drosophila)	NM_018136	0.593893	0.508896	0.632914	-1.73556	4.99891e-05	0.0133412
USP11	208723_at	USP11	ubiquitin specific peptidase 11	NM_004651	0.694231	0.535083	0.517014	-1.7334	0.00010652	0.0169839
SPINK6	1553973_a_at	SPINK6	serine peptidase inhibitor, Kazal type 6	NM_205841	0.645364	0.472143	0.635084	-1.72887	0.000139252	0.0190481
LMO2	204249_s_at	LMO2	LIM domain only 2 (rhombotin-like 1)	NM_001142315 /// NM_001142316 /// NM_005574	0.540702	0.626639	0.588834	-1.71137	3.7446e-05	0.011228
TCEB3	202818_s_at	TCEB3	transcription elongation factor B (SIII), polypeptide 3 (110kDa, elongin A)	NM_003198	0.511226	0.528734	0.749424	-1.7027	0.000298246	0.0245243
CDC6	203967_at	CDC6	cell division cycle 6 homolog (S. cerevisiae)	NM_001254	0.560482	0.864627	0.418943	-1.70145	0.00256127	0.0608854
TMEM135	208811_s_at	TMEM135	DnaJ (Hsp40) homolog, subfamily B, member 6 /// transmembrane protein 135	NM_001168724 /// NM_005494 /// NM_022918 /// NM_058246 /// NR_033149	0.49945	0.554411	0.733679	-1.70109	0.000246065	0.0229899
PAG1	227354_at	PAG1	phosphoprotein associated with glycosphingolipid microdomains 1	NM_018440	0.718989	0.612632	0.465842	-1.69543	0.000355025	0.0257941
CKAP2L	229610_at	CKAP2L	cytoskeleton associated protein 2-like	NM_152515	0.588214	0.720573	0.487027	-1.69204	0.000251198	0.0231829
KIF14	236641_at	KIF14	kinesin family member 14	NM_014875	0.555815	0.81484	0.456513	-1.69113	0.00111461	0.0418759
CENPJ	220885_s_at	CENPJ	centromere protein J	NM_018451	0.488321	0.534177	0.793008	-1.69087	0.000660074	0.0329508
GINS2	221521_s_at	GINS2	GINS complex subunit 2 (Psf2 homolog)	NM_016095	0.610517	0.706721	0.48286	-1.68685	0.000246176	0.0229899
ARL2BP	202092_s_at	ARL2BP	ADP-ribosylation factor-like 2 binding protein	NM_012106	0.430533	0.512539	0.945068	-1.68632	0.00482569	0.0815854
C14orf109	213246_at	C14orf109	chromosome 14 open reading frame 109	NM_001098621 /// NM_015676	0.590496	0.588732	0.600547	-1.68567	3.05866e-05	0.0107697
BTBD11	228570_at	BTBD11	BTB (POZ) domain containing 11	NM_001017523 /// NM_001018072	0.574251	0.605504	0.600635	-1.68548	3.23968e-05	0.0107697
IER3	201631_s_at	IER3	immediate early response 3	NM_003897	0.617243	0.695818	0.488704	-1.68268	0.000208683	0.0219442
SYNCRIP	217833_at	SYNCRIP	synaptotagmin binding, cytoplasmic RNA interacting protein	NM_001159673 /// NM_001159674 /// NM_001159675 /// NM_001159676 /// NM_001159677	0.446097	0.643339	0.733022	-1.68141	0.000701756	0.0340656
MINPP1	209585_s_at	MINPP1	multiple inositol-polyphosphate phosphatase 1	NM_001178117 /// NM_001178118 /// NM_004897	0.526696	0.654377	0.610576	-1.68123	7.47011e-05	0.0155024
RRM2	209773_s_at	RRM2	ribonucleotide reductase M2	NM_001034 /// NM_001165931	0.523361	0.75931	0.530034	-1.68068	0.000348705	0.0257599
C9orf46	218992_at	C9orf46	chromosome 9 open reading frame 46	NM_018465	0.540608	0.584003	0.676716	-1.67275	8.36112e-05	0.0160737
TMPO	203432_at	TMPO	thymopoietin	NM_001032283 /// NM_001032284 /// NM_003276	0.498107	0.730465	0.587212	-1.67273	0.000273993	0.0234647
IL29	1552917_at	IL29	interleukin 29 (interferon, lambda 1)	NM_172140	0.631757	0.681945	0.499973	-1.66821	0.000176283	0.0207712
TDP1	226044_at	TDP1	tyrosyl-DNA phosphodiesterase 1	NM_001008744 /// NM_018319	0.545068	0.639546	0.62456	-1.66227	6.37436e-05	0.0143592
STK38L	212565_at	STK38L	serine/threonine kinase 38 like	NM_015000	0.466121	0.553955	0.843373	-1.66215	0.00157419	0.048657
ANKRD44	228471_at	ANKRD44	ankyrin repeat domain 44	NM_153697	0.685197	0.508957	0.629954	-1.65729	0.000168934	0.0206253
CAMK2B	209956_s_at	CAMK2B	calcium/calmodulin-dependent protein kinase II beta	NM_001220 /// NM_172078 /// NM_172079 /// NM_172080 /// NM_172081 /// NM_172082	0.822618	0.596633	0.449323	-1.65518	0.00160231	0.0487275
VSNL1	203798_s_at	VSNL1	visinin-like 1	NM_003385	0.603251	0.67277	0.543899	-1.65465	8.73726e-05	0.0161864
C12orf57	224719_s_at	C12orf57	chromosome 12 open reading frame 57	NM_138425	0.598506	0.5928	0.623718	-1.65326	4.21299e-05	0.0118798
PAFAH1B1	200816_s_at	PAFAH1B1	platelet-activating factor acetylhydrolase 1b, regulatory subunit 1 (45kDa)	NM_000430	0.506453	0.574791	0.76032	-1.65317	0.000409185	0.026858
DRAP1	203258_at	DRAP1	DR1-associated protein 1 (negative cofactor 2 alpha)	NM_006442	0.512339	0.591156	0.731652	-1.65251	0.000263145	0.0233456
NEK2	211080_s_at	NEK2	NIMA (never in mitosis gene a)-related kinase 2	NM_002497	0.710946	0.798082	0.394357	-1.64718	0.00426477	0.0764576
LMAN2	200805_at	LMAN2	lectin, mannose-binding 2	NM_006816	0.472784	0.540191	0.883967	-1.64228	0.00249277	0.0598706
CD14	201743_at	CD14	CD14 molecule	NM_000591 /// NM_001040021 /// NM_001174104 /// NM_001174105	0.641127	0.69221	0.512541	-1.63818	0.000206665	0.0218491
DLGAP5	203764_at	DLGAP5	discs, large (Drosophila) homolog-associated protein 5	NM_001146015 /// NM_014750	0.572431	0.864005	0.461172	-1.63663	0.00226802	0.0575956
GNG2	224964_s_at	GNG2	guanine nucleotide binding protein (G protein), gamma 2	NM_053064	0.675283	0.759928	0.444628	-1.6365	0.0013831	0.0458188
GTSE1	204315_s_at	GTSE1	G-2 and S-phase expressed 1	NM_016426	0.571881	0.640345	0.623193	-1.63639	6.0149e-05	0.0139485
POLE2	205909_at	POLE2	polymerase (DNA directed), epsilon 2 (p59 subunit)	NM_002692	0.603856	0.723916	0.523763	-1.63461	0.000233728	0.0224707
CDC25A	204695_at	CDC25A	cell division cycle 25 homolog A (S. pombe)	NM_001789 /// NM_201567	0.647763	0.755268	0.470096	-1.63217	0.000809597	0.0362913
PRR3	204795_at	PRR3	proline rich 3	NM_001077497 /// NM_025263	0.671418	0.559007	0.615446	-1.6298	8.9711e-05	0.0163248
AURKB	209464_at	AURKB	aurora kinase B	NM_004217	0.579259	0.760344	0.52484	-1.62943	0.000387089	0.0264509
IL28B	1552609_s_at	IL28B	interleukin 28A (interferon, lambda 2) /// interleukin 28B (interferon, lambda 3	NM_172138 /// NM_172139	0.519821	0.603999	0.738586	-1.62768	0.000307695	0.0247818
IL28A	1552609_s_at	IL28A	interleukin 28A (interferon, lambda 2) /// interleukin 28B (interferon, lambda 3	NM_172138 /// NM_172139	0.519821	0.603999	0.738586	-1.62768	0.000307695	0.0247818
RAD1	228535_at	RAD1	RAD1 homolog (S. pombe)	NM_002853 /// NR_026591	0.758521	0.576492	0.530521	-1.62747	0.000364687	0.0257941
AKT3	212609_s_at	AKT3	V-akt murine thymoma viral oncogene homolog 3 (protein kinase B, gamma)	NM_005465 /// NM_181690	0.525459	0.620193	0.712096	-1.62729	0.000213271	0.0219575
NUBP1	203978_at	NUBP1	nucleotide binding protein 1 (MinD homolog, E. coli)	NM_002484	0.656155	0.689869	0.516961	-1.62277	0.000228483	0.0224707
DHRS7B	220690_s_at	DHRS7B	dehydrogenase/reductase (SDR family) member 7B	NM_015510	0.618527	0.634355	0.599358	-1.62017	5.67826e-05	0.0138377
SCML1	222747_s_at	SCML1	sex comb on midleg-like 1 (Drosophila)	NM_001037535 /// NM_001037536 /// NM_001037540 /// NM_006746	0.609082	0.586066	0.659101	-1.61985	7.01712e-05	0.0153824
GBA2	224627_at	GBA2	glucosidase, beta (bile acid) 2	NM_020944	0.576379	0.575558	0.709984	-1.61923	0.000144216	0.0190802
FAM111B	1557129_a_at	FAM111B	family with sequence similarity 111, member B	NM_001142703 /// NM_001142704 /// NM_198947	0.60684	0.495996	0.787469	-1.61586	0.000793277	0.0360124
KLRD1	210606_x_at	KLRD1	killer cell lectin-like receptor subfamily D, member 1	NM_001114396 /// NM_002262 /// NM_007334	0.619632	0.664087	0.576186	-1.61569	8.08786e-05	0.0158657
ICA1	210547_x_at	ICA1	islet cell autoantigen 1, 69kDa	NM_001136020 /// NM_004968 /// NM_022307	0.641412	0.52407	0.707203	-1.61427	0.000240979	0.022802
SPIRE1	225018_at	SPIRE1	spire homolog 1 (Drosophila)	NM_001128626 /// NM_001128627 /// NM_020148	0.597454	0.6691	0.595862	-1.6132	7.89292e-05	0.0157893
PBK	219148_at	PBK	PDZ binding kinase	NM_018492	0.529984	0.8014	0.561828	-1.61223	0.000725689	0.0345925
SAMD5	228653_at	SAMD5	sterile alpha motif domain containing 5	NM_001030060	0.423448	0.605957	0.931985	-1.61108	0.00652494	0.0933362
TUBAL3	220310_at	TUBAL3	tubulin, alpha-like 3	NM_001171864 /// NM_024803	0.598063	0.593674	0.674568	-1.61025	8.55916e-05	0.0161864
INSC	237056_at	INSC	inscuteable homolog (Drosophila)	NM_001031853 /// NM_001042536	0.688647	0.567162	0.615213	-1.60851	0.00011644	0.0176822
POP5	204839_at	POP5	processing of precursor 5, ribonuclease P/MRP subunit (S. cerevisiae)	NM_015918 /// NM_198202	0.607032	0.74209	0.534849	-1.60699	0.00030932	0.0247852
DUT	208955_at	DUT	deoxyuridine triphosphatase	NM_001025248 /// NM_001025249 /// NM_001948	0.581821	0.68319	0.608888	-1.60461	0.000101355	0.016902
AGPS	225108_at	AGPS	alkylglycerone phosphate synthase	NM_003659	0.614189	0.707965	0.557874	-1.60343	0.000163943	0.0203492
BIRC5	210334_x_at	BIRC5	baculoviral IAP repeat-containing 5	NM_001012270 /// NM_001012271 /// NM_001168	0.657828	0.762812	0.483591	-1.60323	0.000889744	0.0378428
RAB25	218186_at	RAB25	RAB25, member RAS oncogene family	NM_020387	0.566512	0.611693	0.701462	-1.60233	0.000141435	0.0190636
C4orf43	218513_at	C4orf43	chromosome 4 open reading frame 43	NM_018352	0.43135	0.662046	0.854556	-1.60022	0.00409086	0.0750559
SLC39A4	219215_s_at	SLC39A4	solute carrier family 39 (zinc transporter), member 4	NM_017767 /// NM_130849	0.64946	0.726529	0.51792	-1.59947	0.000369366	0.0257941
XDH	241994_at	XDH	xanthine dehydrogenase	NM_000379	0.529513	0.690961	0.672959	-1.5955	0.000259119	0.0233456
TINF2	223776_x_at	TINF2	TERF1 (TRF1)-interacting nuclear factor 2	NM_001099274 /// NM_012461	0.489281	0.64676	0.778761	-1.59501	0.000973196	0.0395405
CDCA3	221436_s_at	CDCA3	cell division cycle associated 3	NM_031299	0.598808	0.819403	0.50662	-1.59042	0.00117242	0.042929
KIAA1430	230569_at	KIAA1430	KIAA1430	NM_020827	0.582957	0.761657	0.567323	-1.5834	0.000368253	0.0257941
MCM10	222962_s_at	MCM10	minichromosome maintenance complex component 10	NM_018518 /// NM_182751	0.567894	0.817329	0.546849	-1.57939	0.000931165	0.0386079
HK2	222305_at	HK2	hexokinase 2	NM_000189	0.687628	0.696705	0.532037	-1.57719	0.000331704	0.025411
KRT6B	213680_at	KRT6B	keratin 6B	NM_005555	0.640108	0.734979	0.542027	-1.57695	0.000334654	0.0254383
MELK	204825_at	MELK	maternal embryonic leucine zipper kinase	NM_014791	0.559213	0.775326	0.589194	-1.57602	0.000477422	0.0287208
KIAA0317	202128_at	KIAA0317	KIAA0317	NM_001039479	0.524189	0.58917	0.827539	-1.57577	0.00120102	0.0432537
NOV	214321_at	NOV	nephroblastoma overexpressed gene	NM_002514	0.562752	0.766967	0.593059	-1.57496	0.000415485	0.026858
IFIT2	217502_at	IFIT2	interferon-induced protein with tetratricopeptide repeats 2	NM_001547	0.567578	0.626329	0.722428	-1.57324	0.000220992	0.0223979
FEN1	204768_s_at	FEN1	flap structure-specific endonuclease 1	NM_004111	0.639684	0.82895	0.485855	-1.57157	0.0018977	0.0532428
TUBG1	201714_at	TUBG1	tubulin, gamma 1	NM_001070	0.57395	0.641836	0.700174	-1.57096	0.00016978	0.0206253
TUSC3	235801_at	TUSC3	tumor suppressor candidate 3	NM_006765 /// NM_178234	0.549894	0.696995	0.674577	-1.56971	0.000252544	0.0232197
IL1RAP	205227_at	IL1RAP	interleukin 1 receptor accessory protein	NM_001167928 /// NM_001167929 /// NM_001167930 /// NM_001167931 /// NM_002182 //	0.542863	0.730544	0.658186	-1.56473	0.000364887	0.0257941
CDC20	202870_s_at	CDC20	cell division cycle 20 homolog (S. cerevisiae)	NM_001255	0.586627	0.775645	0.574251	-1.56417	0.000473236	0.0285127
TREX2	207891_s_at	TREX2	HAUS augmin-like complex, subunit 7 /// three prime repair exonuclease 2	NM_017518 /// NM_080701 /// NM_207107	0.90581	0.559557	0.517411	-1.56229	0.00328856	0.0681344
IL1RN	212657_s_at	IL1RN	interleukin 1 receptor antagonist	NM_000577 /// NM_173841 /// NM_173842 /// NM_173843	0.477842	0.609122	0.902967	-1.56116	0.00413567	0.0754481
MCM3	201555_at	MCM3	minichromosome maintenance complex component 3	NM_002388	0.616552	0.733511	0.581134	-1.56116	0.000247101	0.0230215
PTX3	206157_at	PTX3	pentraxin 3, long	NM_002852	0.610891	0.751715	0.572409	-1.56108	0.000334312	0.0254383
CXorf26	224177_s_at	CXorf26	chromosome X open reading frame 26	NM_016500	0.563052	0.694029	0.676063	-1.55841	0.000230427	0.0224707
DTL	222680_s_at	DTL	denticleless homolog (Drosophila)	NM_016448	0.658193	0.85294	0.471336	-1.55759	0.00317066	0.0668939
CDCA5	224753_at	CDCA5	cell division cycle associated 5	NM_080668	0.625605	0.766799	0.55281	-1.55647	0.000489684	0.0292138
ACTR3	228603_at	ACTR3	ARP3 actin-related protein 3 homolog (yeast)	NM_005721	0.668078	0.655767	0.606119	-1.55582	0.000120611	0.0179876
RAC2	207419_s_at	RAC2	ras-related C3 botulinum toxin substrate 2 (rho family, small GTP binding protei	NM_002872	0.760185	0.561627	0.623454	-1.55457	0.000420723	0.0269201
IL7	206693_at	IL7	interleukin 7	NM_000880	0.596057	0.653866	0.683985	-1.55379	0.000144477	0.0190802
KRT15	204734_at	KRT15	keratin 15	NM_002275	0.612944	0.864913	0.506227	-1.55033	0.00240626	0.0586947
C9orf140	225777_at	C9orf140	chromosome 9 open reading frame 140	NM_178448	0.690975	0.696661	0.559318	-1.54865	0.000292688	0.0243223
ULK3	225067_at	ULK3	unc-51-like kinase 3 (C. elegans)	NM_001099436	0.634463	0.60802	0.698442	-1.54828	0.000154018	0.0198719
CDKN3	209714_s_at	CDKN3	cyclin-dependent kinase inhibitor 3	NM_001130851 /// NM_005192	0.586378	0.894182	0.513853	-1.54827	0.00309466	0.0660435
STK4	211085_s_at	STK4	serine/threonine kinase 4	NM_006282	0.581794	0.56354	0.823641	-1.54712	0.00104924	0.0408682
HTATSF1	202601_s_at	HTATSF1	HIV-1 Tat specific factor 1	NM_001163280 /// NM_014500	0.708397	0.619669	0.615533	-1.54681	0.000170055	0.0206253
FUT3	214088_s_at	FUT3	fucosyltransferase 3 (galactoside 3(4)-L-fucosyltransferase, Lewis blood group)	NM_000149 /// NM_001097639 /// NM_001097640 /// NM_001097641	0.653663	0.678262	0.612976	-1.54384	0.000135718	0.0188769
LYAR	223413_s_at	LYAR	Ly1 antibody reactive homolog (mouse)	NM_001145725 /// NM_017816	0.614171	0.770562	0.574715	-1.54342	0.000468362	0.028386
SNCA	204467_s_at	SNCA	synuclein, alpha (non A4 component of amyloid precursor)	NM_000345 /// NM_001146054 /// NM_001146055 /// NM_007308	0.575846	0.630862	0.751367	-1.54159	0.000364583	0.0257941
CENPA	204962_s_at	CENPA	centromere protein A	NM_001042426 /// NM_001809	0.661384	0.842763	0.489824	-1.54146	0.0026103	0.0613444
ZWILCH	218349_s_at	ZWILCH	Zwilch, kinetochore associated, homolog (Drosophila)	NM_017975 /// NR_003105	0.573212	0.715165	0.666158	-1.54141	0.000269397	0.0233456
SPHK1	219257_s_at	SPHK1	sphingosine kinase 1	NM_001142601 /// NM_001142602 /// NM_021972 /// NM_182965	0.688326	0.605057	0.660045	-1.53796	0.000162791	0.0203349
SPC25	209891_at	SPC25	SPC25, NDC80 kinetochore complex component, homolog (S. cerevisiae)	NM_020675	0.58382	0.875703	0.538674	-1.53702	0.00232978	0.0579829
PDSS1	220865_s_at	PDSS1	prenyl (decaprenyl) diphosphate synthase, subunit 1	NM_014317	0.623196	0.719887	0.615835	-1.53537	0.000207745	0.0219043
SH3KBP1	235692_at	SH3KBP1	SH3-domain kinase binding protein 1	NM_001024666 /// NM_031892	0.697068	0.703476	0.570668	-1.52885	0.000327881	0.0254045
RFC3	204127_at	RFC3	replication factor C (activator 1) 3, 38kDa	NM_002915 /// NM_181558	0.555092	0.869169	0.581039	-1.52797	0.00209658	0.0556011
APOO	221620_s_at	APOO	apolipoprotein O	NM_024122 /// NR_026545	0.693927	0.750372	0.540919	-1.5255	0.000718113	0.0343076
KRT16	209800_at	KRT16	keratin 16	NM_005557	0.621526	0.639046	0.710253	-1.52475	0.000195166	0.0213231
SLCO4A1	219911_s_at	SLCO4A1	solute carrier organic anion transporter family, member 4A1	NM_016354	0.634219	0.643543	0.692926	-1.52346	0.00016343	0.0203492
CHCHD5	223479_s_at	CHCHD5	coiled-coil-helix-coiled-coil-helix domain containing 5	NM_032309	0.723405	0.565252	0.691943	-1.52324	0.000416092	0.026858
CCNB1	214710_s_at	CCNB1	cyclin B1	NM_031966	0.609504	0.884929	0.525157	-1.52267	0.00295741	0.0647751
C3AR1	209906_at	C3AR1	complement component 3a receptor 1	NM_004054	0.737583	0.577558	0.665242	-1.52243	0.000372215	0.0257941
MRGPRX3	1553293_at	MRGPRX3	MAS-related GPR, member X3	NM_054031	0.595952	0.844377	0.564505	-1.52123	0.0015001	0.0476425
IFNB1	208173_at	IFNB1	interferon, beta 1, fibroblast	NM_002176	0.621137	0.617165	0.743502	-1.51953	0.000306712	0.0247818
FAM64A	221591_s_at	FAM64A	family with sequence similarity 64, member A	NM_019013	0.520953	0.891608	0.615243	-1.51819	0.00334156	0.0688097
LTF	202018_s_at	LTF	lactotransferrin	NM_002343	0.594383	0.747161	0.646484	-1.51584	0.000362624	0.0257941
CCNE2	211814_s_at	CCNE2	cyclin E2	NM_057749	0.657131	0.708641	0.617776	-1.51483	0.000213435	0.0219575
RAD51	205024_s_at	RAD51	RAD51 homolog (RecA homolog, E. coli) (S. cerevisiae)	NM_001164269 /// NM_001164270 /// NM_002875 /// NM_133487	0.670321	0.841078	0.510589	-1.51448	0.00247528	0.0597658
ANTXR1	224694_at	ANTXR1	anthrax toxin receptor 1	NM_018153 /// NM_032208 /// NM_053034	0.577238	0.68896	0.726345	-1.51276	0.000398245	0.0266235
MAMDC2	228885_at	MAMDC2	MAM domain containing 2	NM_153267	0.848453	0.668544	0.509258	-1.51275	0.00270943	0.0623663
MEA1	218061_at	MEA1	male-enhanced antigen 1	NM_014623	0.551871	0.688774	0.759933	-1.51271	0.000735899	0.0347227
PIGM	223470_at	PIGM	phosphatidylinositol glycan anchor biosynthesis, class M	NM_145167	0.625806	0.633061	0.729821	-1.51228	0.000260932	0.0233456
EXOSC3	223490_s_at	EXOSC3	exosome component 3	NM_001002269 /// NM_016042	0.69293	0.796955	0.524241	-1.51164	0.00152482	0.0480387
IDO1	210029_at	IDO1	indoleamine 2,3-dioxygenase 1	NM_002164	0.585228	0.623917	0.793608	-1.51115	0.000713119	0.0343074
LPGAT1	227476_at	LPGAT1	lysophosphatidylglycerol acyltransferase 1	NM_014873	0.673482	0.650437	0.661809	-1.51094	0.000161797	0.0203349
UPP1	203234_at	UPP1	uridine phosphorylase 1	NM_003364 /// NM_181597	0.750413	0.630944	0.613285	-1.51013	0.000354052	0.0257941
CLIC1	208659_at	CLIC1	chloride intracellular channel 1	NM_001288	0.518372	0.625484	0.897564	-1.50901	0.00381368	0.0730176
C1orf112	220840_s_at	C1orf112	chromosome 1 open reading frame 112	NM_018186	0.656821	0.801135	0.55501	-1.50724	0.00103926	0.0406764
ACOX2	205364_at	ACOX2	acyl-CoA oxidase 2, branched chain	NM_003500	0.876791	0.699323	0.476797	-1.50671	0.00554653	0.0867249
ZNF697	227080_at	ZNF697	zinc finger protein 697	NM_001080470	0.791587	0.552554	0.669424	-1.50594	0.000995553	0.0399679
NMU	206023_at	NMU	neuromedin U	NM_006681	0.572425	0.834671	0.612845	-1.50593	0.00135188	0.0453979
FAM72B	225834_at	FAM72B	family with sequence similarity 72, member A /// family with sequence similarity	NM_001100910 /// NM_001123168 /// NM_207418	0.632496	0.863508	0.53615	-1.50586	0.00240869	0.0587173
FAM72A	225834_at	FAM72A	family with sequence similarity 72, member A /// family with sequence similarity	NM_001100910 /// NM_001123168 /// NM_207418	0.632496	0.863508	0.53615	-1.50586	0.00240869	0.0587173
SNX24	239739_at	SNX24	sorting nexin 24	NM_014035	0.679499	0.724369	0.596446	-1.50462	0.000330812	0.025411
METTL11A	223369_at	METTL11A	methyltransferase like 11A	NM_014064	0.720037	0.731277	0.55874	-1.50355	0.000672626	0.0332691
SYK	226068_at	SYK	spleen tyrosine kinase	NM_001135052 /// NM_001174167 /// NM_001174168 /// NM_003177 /// NR_024155 /// N	0.647802	0.672636	0.676949	-1.50224	0.000181652	0.0209938
KIF2C	211519_s_at	KIF2C	kinesin family member 2C	NM_006845	0.765966	0.750105	0.514573	-1.50103	0.00196308	0.0539959
CDCA8	221520_s_at	CDCA8	cell division cycle associated 8	NM_018101	0.712244	0.760363	0.546327	-1.50072	0.000978866	0.0395815
ENDOD1	212573_at	ENDOD1	endonuclease domain containing 1	NM_015036	0.650417	0.827112	0.551189	-1.4996	0.00150473	0.0477123
CBR3	205379_at	CBR3	carbonyl reductase 3	NM_001236	0.613897	0.635177	0.762333	-1.49838	0.000440657	0.0273682
RNFT2	221909_at	RNFT2	ring finger protein, transmembrane 2	NM_001109903 /// NM_032814	0.609286	0.645008	0.756468	-1.49833	0.000417014	0.026858
SLC43A3	213113_s_at	SLC43A3	solute carrier family 43, member 3	NM_014096 /// NM_017611 /// NM_199329	0.646793	0.855214	0.538668	-1.4972	0.00230718	0.0577626
AURKA	204092_s_at	AURKA	aurora kinase A	NM_003600 /// NM_198433 /// NM_198434 /// NM_198435 /// NM_198436 /// NM_198437	0.683171	0.829897	0.525981	-1.49679	0.00219327	0.0568584
C7orf47	226434_at	C7orf47	chromosome 7 open reading frame 47	NM_145030	0.623809	0.661583	0.723791	-1.49595	0.000278319	0.0235778
TRPC4	220817_at	TRPC4	transient receptor potential cation channel, subfamily C, member 4	NM_001135955 /// NM_001135956 /// NM_001135957 /// NM_001135958 /// NM_003306 //	0.61647	0.851032	0.572304	-1.49339	0.00176482	0.0512752
FBXL14	213145_at	FBXL14	F-box and leucine-rich repeat protein 14	NM_152441	0.546863	0.710276	0.773433	-1.49311	0.00114718	0.0424361
C17orf60	217513_at	C17orf60	chromosome 17 open reading frame 60	NM_001085423	0.801642	0.536749	0.69875	-1.49271	0.00160731	0.0487275
EXO1	204603_at	EXO1	exonuclease 1	NM_003686 /// NM_006027 /// NM_130398	0.677116	0.900896	0.493484	-1.4921	0.00581475	0.0888114
NUF2	223381_at	NUF2	NUF2, NDC80 kinetochore complex component, homolog (S. cerevisiae)	NM_031423 /// NM_145697	0.672498	0.900606	0.497128	-1.49197	0.00555217	0.0867249
ACD	204617_s_at	ACD	adrenocortical dysplasia homolog (mouse)	NM_001082486 /// NM_001082487 /// NM_022914	0.659763	0.666901	0.684787	-1.49164	0.000201581	0.0215992
LARS	223888_s_at	LARS	leucyl-tRNA synthetase	NM_020117	0.540973	0.651765	0.854837	-1.49148	0.00234958	0.0581071
PRC1	218009_s_at	PRC1	protein regulator of cytokinesis 1	NM_003981 /// NM_199413 /// NM_199414	0.65951	0.838624	0.546195	-1.49033	0.00192424	0.0535918
DNAJB5	212817_at	DNAJB5	DnaJ (Hsp40) homolog, subfamily B, member 5	NM_001135004 /// NM_001135005 /// NM_012266	0.693782	0.680506	0.640188	-1.49009	0.000227468	0.0224707
DHX9	212107_s_at	DHX9	DEAH (Asp-Glu-Ala-His) box polypeptide 9	NM_001357 /// NR_033302	0.710526	0.668284	0.63672	-1.48988	0.000249357	0.0231538
E2F5	221586_s_at	E2F5	E2F transcription factor 5, p130-binding	NM_001083588 /// NM_001083589 /// NM_001951	0.703028	0.677803	0.635598	-1.48909	0.000244547	0.0229899
PSRC1	201896_s_at	PSRC1	proline/serine-rich coiled-coil 1	NM_001005290 /// NM_001032290 /// NM_001032291 /// NM_032636	0.776134	0.790484	0.493926	-1.4888	0.00390641	0.0739761
CKMT1A	202712_s_at	CKMT1A	creatine kinase, mitochondrial 1A /// creatine kinase, mitochondrial 1B	NM_001015001 /// NM_020990	0.531665	0.646857	0.88209	-1.48821	0.00340015	0.0693522
CKMT1B	202712_s_at	CKMT1B	creatine kinase, mitochondrial 1A /// creatine kinase, mitochondrial 1B	NM_001015001 /// NM_020990	0.531665	0.646857	0.88209	-1.48821	0.00340015	0.0693522
PHC1	218338_at	PHC1	polyhomeotic homolog 1 (Drosophila)	NM_004426	0.683344	0.66132	0.672584	-1.48731	0.000210223	0.0219575
FAM82B	218549_s_at	FAM82B	family with sequence similarity 82, member B	NM_016033	0.647646	0.743062	0.631607	-1.48729	0.00035005	0.0257599
FANCM	1554277_s_at	FANCM	Fanconi anemia, complementation group M	NM_020937	0.72762	0.570576	0.732995	-1.48671	0.000712305	0.0343074
SMPD1	209420_s_at	SMPD1	sphingomyelin phosphodiesterase 1, acid lysosomal	NM_000543 /// NM_001007593 /// NR_027400	0.722733	0.57705	0.731041	-1.48578	0.000633909	0.0322907
MCM7	210983_s_at	MCM7	minichromosome maintenance complex component 7	NM_005916 /// NM_182776	0.730832	0.676571	0.616742	-1.48567	0.000346825	0.0257599
FOXM1	202580_x_at	FOXM1	forkhead box M1	NM_021953 /// NM_202002 /// NM_202003	0.651483	0.835808	0.560165	-1.48556	0.00168474	0.0500141
AIM2	206513_at	AIM2	absent in melanoma 2	NM_004833	0.561708	0.663232	0.820318	-1.48461	0.00142891	0.0466275
MALL	209373_at	MALL	mal, T-cell differentiation protein-like	NM_005434	0.75694	0.713474	0.566044	-1.48447	0.000852406	0.0372428
NUB1	1569030_s_at	NUB1	negative regulator of ubiquitin-like proteins 1	NM_016118	0.597016	0.710943	0.720831	-1.48406	0.000445961	0.0275464
SPAG5	203145_at	SPAG5	sperm associated antigen 5	NM_006461	0.666574	0.858696	0.53552	-1.48312	0.00277545	0.0632548
TMEM154	238063_at	TMEM154	transmembrane protein 154	NM_152680	0.73306	0.802456	0.521598	-1.48263	0.00246235	0.0595443
FAM84B	225864_at	FAM84B	family with sequence similarity 84, member B	NM_174911	0.595478	0.715177	0.722485	-1.48126	0.000482061	0.028867
SPRY4	221489_s_at	SPRY4	sprouty homolog 4 (Drosophila)	NM_001127496 /// NM_030964	0.690473	0.665591	0.671228	-1.47999	0.000230459	0.0224707
NASP	201970_s_at	NASP	nuclear autoantigenic sperm protein (histone-binding)	NM_002482 /// NM_152298 /// NM_172164	0.689058	0.807961	0.554822	-1.47936	0.00148462	0.0474083
LGALS8	210732_s_at	LGALS8	lectin, galactoside-binding, soluble, 8	NM_006499 /// NM_201543 /// NM_201544 /// NM_201545	0.602805	0.722581	0.709763	-1.47888	0.000443621	0.027445
CENPH	231772_x_at	CENPH	centromere protein H	NM_022909	0.574228	0.853199	0.632774	-1.47753	0.00194307	0.0536712
HS3ST3A1	219985_at	HS3ST3A1	heparan sulfate (glucosamine) 3-O-sulfotransferase 3A1	NM_006042	0.672253	0.808165	0.571187	-1.47704	0.00122739	0.0436074
MND1	223700_at	MND1	meiotic nuclear divisions 1 homolog (S. cerevisiae)	NM_032117	0.583038	0.856338	0.62535	-1.47427	0.00196847	0.0540626
RACGAP1	222077_s_at	RACGAP1	Rac GTPase activating protein 1	NM_001126103 /// NM_001126104 /// NM_013277	0.595368	0.77131	0.681915	-1.4726	0.000695381	0.0338819
GNG11	204115_at	GNG11	guanine nucleotide binding protein (G protein), gamma 11	NM_004126	0.712567	0.782171	0.562923	-1.47168	0.00122673	0.0436074
LOC728613	1569110_x_at	LOC728613	programmed cell death 6 pseudogene	NR_003713	0.85386	0.531837	0.691361	-1.47133	0.00315644	0.0667773
ESCO2	235588_at	ESCO2	establishment of cohesion 1 homolog 2 (S. cerevisiae)	NM_001017420	0.741967	0.633538	0.668779	-1.47069	0.000391447	0.0264759
C17orf58	226901_at	C17orf58	chromosome 17 open reading frame 58	NM_181655 /// NM_181656	0.585611	0.821037	0.654099	-1.47053	0.00129175	0.0443274
ADORA2B	205891_at	ADORA2B	adenosine A2b receptor	NM_000676	0.721414	0.814894	0.535058	-1.47041	0.0024052	0.0586947
LETM2	1552546_a_at	LETM2	leucine zipper-EF-hand containing transmembrane protein 2	NM_144652	0.666084	0.695572	0.67926	-1.47016	0.000260524	0.0233456
TNFSF10	202687_s_at	TNFSF10	tumor necrosis factor (ligand) superfamily, member 10	NM_003810	0.577851	0.692329	0.786962	-1.46996	0.00102018	0.040414
ETV1	221911_at	ETV1	ets variant 1	NM_001163147 /// NM_001163148 /// NM_001163149 /// NM_001163150 /// NM_001163151	0.786827	0.686571	0.582917	-1.46986	0.000952399	0.0391983
ACAT2	209608_s_at	ACAT2	acetyl-CoA acetyltransferase 2	NM_005891	0.556052	0.802529	0.705848	-1.46971	0.001586	0.0487275
HJURP	218726_at	HJURP	Holliday junction recognition protein	NM_018410	0.708112	0.808443	0.550568	-1.46942	0.00180533	0.0518549
SDCBP2	233565_s_at	SDCBP2	syndecan binding protein (syntenin) 2	NM_015685 /// NM_080489	0.623787	0.612332	0.82585	-1.46901	0.00122852	0.0436074
GBP4	235175_at	GBP4	guanylate binding protein 4	NM_052941	0.585638	0.615309	0.876774	-1.46824	0.00258579	0.0611716
CASC5	1552680_a_at	CASC5	cancer susceptibility candidate 5	NM_144508 /// NM_170589	0.672025	0.539575	0.872087	-1.4678	0.00341028	0.0694145
DBNDD2	218094_s_at	DBNDD2	dysbindin (dystrobrevin binding protein 1) domain containing 2 /// SYS1 Golgi-lo	NM_001048221 /// NM_001048222 /// NM_001048223 /// NM_001048224 /// NM_001048225	0.792825	0.686577	0.584077	-1.46517	0.00104136	0.0406764
SYS1-DBNDD2	218094_s_at	SYS1-DBNDD2	dysbindin (dystrobrevin binding protein 1) domain containing 2 /// SYS1 Golgi-lo	NM_001048221 /// NM_001048222 /// NM_001048223 /// NM_001048224 /// NM_001048225	0.792825	0.686577	0.584077	-1.46517	0.00104136	0.0406764
SYS1	218094_s_at	SYS1	dysbindin (dystrobrevin binding protein 1) domain containing 2 /// SYS1 Golgi-lo	NM_001048221 /// NM_001048222 /// NM_001048223 /// NM_001048224 /// NM_001048225	0.792825	0.686577	0.584077	-1.46517	0.00104136	0.0406764
PGP	222622_at	PGP	phosphoglycolate phosphatase	NM_001042371	0.704248	0.747135	0.605113	-1.46447	0.000582715	0.0311833
UCHL5	220083_x_at	UCHL5	ubiquitin carboxyl-terminal hydrolase L5	NM_015984	0.632284	0.864433	0.582851	-1.4642	0.00228474	0.05763
YTHDC2	1568680_s_at	YTHDC2	YTH domain containing 2	NM_022828	0.615537	0.837665	0.619239	-1.46309	0.00147882	0.0473336
DHRS11	218756_s_at	DHRS11	dehydrogenase/reductase (SDR family) member 11	NM_024308	0.839316	0.538609	0.706927	-1.46266	0.00287453	0.0642438
SERINC4	219518_s_at	SERINC4	elongation factor RNA polymerase II-like 3 /// serine incorporator 4	NM_001033517 /// NM_025165	0.537202	0.622995	0.955338	-1.46242	0.00742548	0.0991351
ELL3	219518_s_at	ELL3	elongation factor RNA polymerase II-like 3 /// serine incorporator 4	NM_001033517 /// NM_025165	0.537202	0.622995	0.955338	-1.46242	0.00742548	0.0991351
NCAPH	212949_at	NCAPH	non-SMC condensin I complex, subunit H	NM_015341	0.715635	0.755296	0.592253	-1.46182	0.000766622	0.0352925
PHF19	227212_s_at	PHF19	PHD finger protein 19	NM_001009936 /// NM_015651	0.630614	0.787058	0.645078	-1.46175	0.000711063	0.0343051
ZWINT	204026_s_at	ZWINT	ZW10 interactor	NM_001005413 /// NM_007057 /// NM_032997	0.640875	0.867398	0.576339	-1.46144	0.00248704	0.059852
ZNF511	225307_at	ZNF511	zinc finger protein 511	NM_145806	0.66481	0.781243	0.618629	-1.46006	0.00070281	0.0340714
NCAPG	218663_at	NCAPG	non-SMC condensin I complex, subunit G	NM_022346	0.65112	0.91931	0.536878	-1.45994	0.00555153	0.0867249
BOLA2B	209836_x_at	BOLA2B	bolA homolog 2 (E. coli) /// bolA homolog 2B (E. coli)	NM_001031827 /// NM_001039182	0.723166	0.713847	0.624369	-1.45847	0.000456371	0.0277995
BOLA2	209836_x_at	BOLA2	bolA homolog 2 (E. coli) /// bolA homolog 2B (E. coli)	NM_001031827 /// NM_001039182	0.723166	0.713847	0.624369	-1.45847	0.000456371	0.0277995
ANLN	1552619_a_at	ANLN	anillin, actin binding protein	NM_018685	0.682058	0.894521	0.529176	-1.45769	0.00501695	0.0828378
C15orf23	225300_at	C15orf23	chromosome 15 open reading frame 23	NM_001142761 /// NM_001142762 /// NM_033286	0.717011	0.772301	0.583273	-1.45749	0.00102394	0.040414
SERPINE2	212190_at	SERPINE2	serpin peptidase inhibitor, clade E (nexin, plasminogen activator inhibitor type	NM_001136528 /// NM_001136529 /// NM_001136530 /// NM_006216	0.711927	0.742808	0.61092	-1.45736	0.000588568	0.0313235
NEURL1B	225355_at	NEURL1B	neuralized homolog 1B (Drosophila)	NM_001142651	0.680802	0.882291	0.539195	-1.45615	0.00414576	0.0755269
TCF19	223274_at	TCF19	transcription factor 19	NM_001077511 /// NM_007109	0.606359	0.836835	0.638397	-1.45606	0.00152837	0.0481118
SERPINB13	211361_s_at	SERPINB13	serpin peptidase inhibitor, clade B (ovalbumin), member 13	NM_012397	0.544624	0.706	0.843056	-1.45573	0.00292867	0.0645345
GCH1	204224_s_at	GCH1	GTP cyclohydrolase 1	NM_000161 /// NM_001024024 /// NM_001024070 /// NM_001024071	0.708124	0.806697	0.567929	-1.45531	0.00163742	0.0491226
POLE3	208828_at	POLE3	polymerase (DNA directed), epsilon 3 (p17 subunit)	NM_017443 /// NR_027261	0.593176	0.721695	0.759827	-1.45405	0.000871387	0.0376
RAD51AP1	204146_at	RAD51AP1	RAD51 associated protein 1	NM_001130862 /// NM_006479	0.584198	0.958478	0.581416	-1.45364	0.00704038	0.09681
SEC23B	201583_s_at	SEC23B	Sec23 homolog B (S. cerevisiae)	NM_001172745 /// NM_001172746 /// NM_006363 /// NM_032985 /// NM_032986	0.587394	0.687716	0.806742	-1.45314	0.00129099	0.0443274
C14orf104	219166_at	C14orf104	chromosome 14 open reading frame 104	NM_001083908 /// NM_018139	0.696132	0.753051	0.622155	-1.45276	0.000573342	0.0309342
TROAP	1568596_a_at	TROAP	trophinin associated protein (tastin)	NM_001100620 /// NM_005480	0.620794	0.769169	0.684723	-1.45157	0.000665046	0.033145
NCRNA00116	228614_at	NCRNA00116	non-protein coding RNA 116	NR_027063	0.760329	0.805428	0.535479	-1.45019	0.0031554	0.0667773
RFC2	1053_at	RFC2	replication factor C (activator 1) 2, 40kDa	NM_002914 /// NM_181471	0.741666	0.764466	0.578685	-1.44987	0.00123454	0.0436996
RAB20	219622_at	RAB20	RAB20, member RAS oncogene family	NM_017817	0.694272	0.697941	0.677171	-1.44983	0.000327707	0.0254045
MAGEF1	218176_at	MAGEF1	melanoma antigen family F, 1	NM_022149	0.746324	0.643725	0.684729	-1.44861	0.000478722	0.0287549
EMG1	209233_at	EMG1	EMG1 nucleolar protein homolog (S. cerevisiae)	NM_006331	0.661998	0.735245	0.675991	-1.44852	0.00040736	0.026858
TMEM223	220934_s_at	TMEM223	transmembrane protein 223	NM_001080501	0.670992	0.723064	0.678844	-1.44803	0.000369732	0.0257941
CA13	231270_at	CA13	carbonic anhydrase XIII	NM_198584	0.651001	0.777274	0.651849	-1.44729	0.000656156	0.0329081
GSTT2	205439_at	GSTT2	glutathione S-transferase theta 2	NM_000854	0.635451	0.768635	0.675539	-1.44716	0.000621295	0.0319804
CKS2	204170_s_at	CKS2	CDC28 protein kinase regulatory subunit 2	NM_001827	0.70634	0.845089	0.553101	-1.44686	0.00292717	0.0645345
SRBD1	219055_at	SRBD1	S1 RNA binding domain 1	NM_018079	0.629775	0.825579	0.636075	-1.44605	0.00130309	0.0445998
RHOF	1554539_a_at	RHOF	ras homolog gene family, member F (in filopodia)	NM_019034	0.763266	0.69629	0.623866	-1.44482	0.000668071	0.0332187
ENSA	228852_at	ENSA	endosulfine alpha	NM_004436 /// NM_207042 /// NM_207043 /// NM_207044 /// NM_207045 /// NM_207046	0.676793	0.714755	0.685693	-1.44462	0.000363938	0.0257941
PSMC3IP	213951_s_at	PSMC3IP	PSMC3 interacting protein	NM_013290 /// NM_016556	0.687573	0.86901	0.555705	-1.44423	0.00348618	0.0702675
BCAN	223633_s_at	BCAN	brevican	NM_021948 /// NM_198427	0.724387	0.596779	0.770056	-1.44288	0.00102503	0.040414
SSH2	1554114_s_at	SSH2	slingshot homolog 2 (Drosophila)	NM_033389	0.695654	0.694218	0.69147	-1.44138	0.000357236	0.0257941
FANCB	1557217_a_at	FANCB	Fanconi anemia, complementation group B	NM_001018113 /// NM_152633	0.842937	0.7737	0.512402	-1.44103	0.00618748	0.0913062
DDX39	201584_s_at	DDX39	DEAD (Asp-Glu-Ala-Asp) box polypeptide 39	NM_005804	0.711565	0.771361	0.608923	-1.44101	0.00088636	0.03783
GMNN	218350_s_at	GMNN	geminin, DNA replication inhibitor	NM_015895	0.717959	0.752133	0.61938	-1.44062	0.00070628	0.0341584
FKBP15	76897_s_at	FKBP15	FK506 binding protein 15, 133kDa	NM_015258	0.760597	0.63937	0.688636	-1.44002	0.000605783	0.0316809
ITGA4	213416_at	ITGA4	integrin, alpha 4 (antigen CD49D, alpha 4 subunit of VLA-4 receptor)	NM_000885	0.701816	0.762165	0.626655	-1.43957	0.000689846	0.0336959
ST3GAL6	210942_s_at	ST3GAL6	ST3 beta-galactoside alpha-2,3-sialyltransferase 6	NM_006100	0.720411	0.702396	0.662713	-1.43936	0.000417953	0.0268744
CENPI	207590_s_at	CENPI	centromere protein I	NM_006733	0.739271	0.802288	0.565772	-1.43905	0.00211149	0.055843
FAM83D	225687_at	FAM83D	family with sequence similarity 83, member D	NM_030919	0.582865	0.922666	0.624496	-1.43866	0.00504292	0.0829692
PEA15	200787_s_at	PEA15	phosphoprotein enriched in astrocytes 15	NM_003768	0.646117	0.706824	0.735547	-1.43854	0.000503587	0.0292854
BLM	205733_at	BLM	Bloom syndrome, RecQ helicase-like	NM_000057	0.757016	0.86226	0.51532	-1.43789	0.00650511	0.0932566
TMEM9B	218065_s_at	TMEM9B	TMEM9 domain family, member B	NM_020644	0.626806	0.682507	0.787732	-1.437	0.000875608	0.037637
SH3BGRL3	221269_s_at	SH3BGRL3	SH3 domain binding glutamic acid-rich protein like 3	NM_031286	0.683765	0.732609	0.672763	-1.43699	0.000437146	0.0272594
B3GNT3	204856_at	B3GNT3	UDP-GlcNAc:betaGal beta-1,3-N-acetylglucosaminyltransferase 3	NM_014256	0.806243	0.713677	0.586761	-1.43612	0.00160395	0.0487275
KIF20A	218755_at	KIF20A	kinesin family member 20A	NM_005733	0.638213	0.901971	0.587216	-1.43563	0.0040233	0.0747539
C10orf125	230259_at	C10orf125	chromosome 10 open reading frame 125	NM_001098483 /// NM_198472	0.620311	0.7335	0.74358	-1.43512	0.000751074	0.0349109
PHF14	204525_at	PHF14	PHD finger protein 14	NM_001007157 /// NM_014660 /// NR_033435 /// NR_033436	0.642119	0.876428	0.601237	-1.43507	0.00284762	0.0639469
AKR1B10	206561_s_at	AKR1B10	aldo-keto reductase family 1, member B10 (aldose reductase)	NM_020299	0.62145	0.750313	0.72619	-1.43472	0.000752587	0.0349109
PLK4	204887_s_at	PLK4	polo-like kinase 4 (Drosophila)	NM_014264	0.657422	0.835856	0.616829	-1.43423	0.00163781	0.0491226
SH2B3	203320_at	SH2B3	SH2B adaptor protein 3	NM_005475	0.745733	0.697797	0.651554	-1.4341	0.000537416	0.03018
RRP7A	202937_x_at	RRP7A	ribosomal RNA processing 7 homolog A (S. cerevisiae)	NM_015703	0.597142	0.783624	0.725942	-1.43318	0.00126269	0.0438289
ZNF641	226509_at	ZNF641	zinc finger protein 641	NM_001172681 /// NM_001172682 /// NM_152320	0.69168	0.685519	0.716765	-1.43296	0.000413527	0.026858
ORC1L	205085_at	ORC1L	origin recognition complex, subunit 1-like (yeast)	NM_004153	0.664499	0.839239	0.610808	-1.43188	0.0017867	0.0515602
MAD2L1	1554768_a_at	MAD2L1	MAD2 mitotic arrest deficient-like 1 (yeast)	NM_002358	0.670724	0.890565	0.570802	-1.43142	0.00407439	0.0748535
ITPA	209171_at	ITPA	inosine triphosphatase (nucleoside triphosphate pyrophosphatase)	NM_033453 /// NM_181493	0.774195	0.623422	0.707567	-1.43064	0.00087124	0.0376
VRK1	203856_at	VRK1	vaccinia related kinase 1	NM_003384	0.634104	0.911439	0.591429	-1.43022	0.00452145	0.0786821
BDKRB2	205870_at	BDKRB2	bradykinin receptor B2	NM_000623	0.835437	0.688664	0.595468	-1.42908	0.00198242	0.0542613
NCBP1	209520_s_at	NCBP1	nuclear cap binding protein subunit 1, 80kDa	NM_002486	0.624569	0.708597	0.774704	-1.42876	0.000885411	0.03783
SMAP2	225282_at	SMAP2	small ArfGAP2	NM_022733	0.65104	0.748837	0.703315	-1.42876	0.000588402	0.0313235
CYP27B1	205676_at	CYP27B1	cytochrome P450, family 27, subfamily B, polypeptide 1	NM_000785	0.741393	0.680359	0.679822	-1.42869	0.00050031	0.0292611
FZD4	218665_at	FZD4	frizzled homolog 4 (Drosophila)	NM_012193	0.701384	0.665717	0.735125	-1.42823	0.000502526	0.0292854
PPP2R2C	228010_at	PPP2R2C	protein phosphatase 2, regulatory subunit B, gamma	NM_020416 /// NM_181876	0.619727	0.882978	0.627674	-1.42792	0.00306319	0.0658704
THRAP3	222439_s_at	THRAP3	thyroid hormone receptor associated protein 3	NM_005119	0.637886	0.648543	0.830329	-1.4279	0.00148789	0.0474083
RIF1	236620_at	RIF1	RAP1 interacting factor homolog (yeast)	NM_001177663 /// NM_001177664 /// NM_001177665 /// NM_018151	0.662197	0.695904	0.74616	-1.42739	0.000548629	0.0304342
CCNB2	202705_at	CCNB2	cyclin B2	NM_004701	0.655139	0.860485	0.610048	-1.42731	0.00237456	0.0584666
HDAC8	223908_at	HDAC8	histone deacetylase 8	NM_001166418 /// NM_001166419 /// NM_001166420 /// NM_001166422 /// NM_001166448	0.788166	0.706514	0.618201	-1.42685	0.00107039	0.0410801
FKBP4	200894_s_at	FKBP4	FK506 binding protein 4, 59kDa	NM_002014	0.617566	0.771394	0.722655	-1.42682	0.000976842	0.0395405
NOLC1	211949_s_at	NOLC1	nucleolar and coiled-body phosphoprotein 1	NM_004741	0.574544	0.699402	0.860548	-1.4247	0.00322739	0.067658
ASB1	212819_at	ASB1	ankyrin repeat and SOCS box-containing 1	NM_001040445	0.6704	0.927069	0.557946	-1.42338	0.00663962	0.0940127
CENPM	218741_at	CENPM	centromere protein M	NM_001002876 /// NM_001110215 /// NM_024053	0.68144	0.789135	0.644864	-1.42337	0.000903719	0.0379514
CSRP2	211126_s_at	CSRP2	cysteine and glycine-rich protein 2	NM_001321	0.63636	0.747307	0.729662	-1.42307	0.000744528	0.034848
NUSAP1	219978_s_at	NUSAP1	nucleolar and spindle associated protein 1	NM_001129897 /// NM_016359 /// NM_018454	0.583559	0.754651	0.789813	-1.42194	0.00196893	0.0540626
ICAM3	204949_at	ICAM3	intercellular adhesion molecule 3	NM_002162	0.685565	0.732158	0.693002	-1.4219	0.000500578	0.0292611
TUBA4A	212242_at	TUBA4A	tubulin, alpha 4a	NM_006000	0.64571	0.800576	0.673202	-1.42165	0.00103661	0.0406589
FLI1	204236_at	FLI1	Friend leukemia virus integration 1	NM_001167681 /// NM_002017	0.735934	0.844334	0.56231	-1.41979	0.00363354	0.0717668
XK	206698_at	XK	X-linked Kx blood group (McLeod syndrome)	NM_021083	0.760966	0.818347	0.561235	-1.41966	0.00332934	0.0686937
ANXA3	209369_at	ANXA3	annexin A3	NM_005139	0.5352	0.732677	0.891721	-1.41943	0.00695259	0.0963373
P2RX5	210448_s_at	P2RX5	purinergic receptor P2X, ligand-gated ion channel, 5	NM_002561 /// NM_175080 /// NM_175081	0.692868	0.617485	0.81925	-1.4183	0.00155112	0.0483424
NUDC	201173_x_at	NUDC	nuclear distribution gene C homolog (A. nidulans)	NM_006600	0.709275	0.74635	0.663421	-1.4174	0.000619423	0.0319804
TAF1B	214690_at	TAF1B	TATA box binding protein (TBP)-associated factor, RNA polymerase I, B, 63kDa	NM_005680	0.639128	0.717016	0.766327	-1.41738	0.000845121	0.0371542
TMEM88	229452_at	TMEM88	transmembrane protein 88	NM_203411	0.763458	0.535073	0.860493	-1.41694	0.0062877	0.0919724
PAQR8	226423_at	PAQR8	progestin and adipoQ receptor family member VIII	NM_133367	0.61898	0.72203	0.78707	-1.41661	0.00121508	0.0435243
TFB1M	219169_s_at	TFB1M	transcription factor B1, mitochondrial	NM_016020	0.640964	0.723921	0.758382	-1.41637	0.000811247	0.0362987
MARCO	205819_at	MARCO	macrophage receptor with collagenous structure	NM_006770	0.663923	0.58527	0.906025	-1.41621	0.00479204	0.0814033
ANKHD1	219081_at	ANKHD1	ankyrin repeat and KH domain containing 1	NM_017747 /// NM_017978 /// NM_024668	0.669711	0.765698	0.687454	-1.41559	0.00070161	0.0340656
C21orf59	218123_at	C21orf59	chromosome 21 open reading frame 59	NM_021254	0.707208	0.829924	0.600796	-1.41543	0.0020801	0.0554641
ECT2	234992_x_at	ECT2	epithelial cell transforming sequence 2 oncogene	NM_018098	0.73338	0.776767	0.619046	-1.41542	0.00117745	0.0429798
STMN3	222557_at	STMN3	stathmin-like 3	NM_015894	0.845716	0.591424	0.70653	-1.41443	0.00265813	0.0618366
DBF4	204244_s_at	DBF4	DBF4 homolog (S. cerevisiae)	NM_006716	0.67021	0.878699	0.600118	-1.41439	0.00335688	0.0690079
UBE2T	223229_at	UBE2T	ubiquitin-conjugating enzyme E2T (putative)	NM_014176	0.754217	0.831368	0.564692	-1.41352	0.0036231	0.0716897
EIF2B2	202461_at	EIF2B2	eukaryotic translation initiation factor 2B, subunit 2 beta, 39kDa	NM_014239	0.667928	0.816215	0.650447	-1.41285	0.00131353	0.0447576
PHEX	239229_at	PHEX	phosphate regulating endopeptidase homolog, X-linked	NM_000444	0.71019	0.759954	0.657691	-1.41234	0.00074065	0.0347227
STRA13	209478_at	STRA13	stimulated by retinoic acid 13 homolog (mouse)	NM_144998	0.731037	0.690166	0.704872	-1.41142	0.000558135	0.0305751
AP1M2	218261_at	AP1M2	adaptor-related protein complex 1, mu 2 subunit	NM_005498	0.730143	0.63099	0.774466	-1.4099	0.00108529	0.0413287
FUT11	238551_at	FUT11	fucosyltransferase 11 (alpha (1,3) fucosyltransferase)	NM_173540	0.779935	0.657792	0.696946	-1.40891	0.000891353	0.0378428
LRRN3	209841_s_at	LRRN3	leucine rich repeat neuronal 3	NM_001099658 /// NM_001099660 /// NM_018334	0.708574	0.728773	0.692564	-1.40882	0.00057004	0.0309249
TMEM136	1554076_s_at	TMEM136	transmembrane protein 136	NM_174926	0.65837	0.646783	0.839969	-1.40876	0.00183472	0.052223
USP1	202412_s_at	USP1	ubiquitin specific peptidase 1	NM_001017415 /// NM_001017416 /// NM_003368	0.613616	0.803608	0.725393	-1.40873	0.00161285	0.0487596
DHFR	202533_s_at	DHFR	dihydrofolate reductase	NM_000791	0.744372	0.76065	0.632042	-1.40851	0.00105225	0.0408969
ISG20	204698_at	ISG20	interferon stimulated exonuclease gene 20kDa	NM_002201	0.643628	0.651774	0.853497	-1.40827	0.00220495	0.0569353
C9orf167	219620_x_at	C9orf167	chromosome 9 open reading frame 167	NM_017723	0.644966	0.782614	0.709487	-1.40818	0.00100381	0.0402169
ATP8B2	226771_at	ATP8B2	ATPase, class I, type 8B, member 2	NM_001005855 /// NM_020452	0.776979	0.751709	0.613511	-1.4079	0.00146554	0.0471722
PLEK2	218644_at	PLEK2	pleckstrin 2	NM_016445	0.684923	0.831371	0.630615	-1.40697	0.00177702	0.0514772
RBM33	1554095_at	RBM33	RNA binding motif protein 33	NM_053043	0.578421	0.878174	0.707442	-1.40657	0.00433617	0.07707
FAM54A	234944_s_at	FAM54A	family with sequence similarity 54, member A	NM_001099286 /// NM_138419	0.732656	0.890646	0.552354	-1.40516	0.00655899	0.0935507
NSMCE4A	219067_s_at	NSMCE4A	non-SMC element 4 homolog A (S. cerevisiae)	NM_001167865 /// NM_017615	0.644679	0.831157	0.672705	-1.40513	0.00168506	0.0500141
C13orf37	225578_at	C13orf37	chromosome 13 open reading frame 37	NM_001071775	0.645616	0.877502	0.636912	-1.40464	0.00308171	0.0659448
CTDSPL2	239133_at	CTDSPL2	CTD (carboxy-terminal domain, RNA polymerase II, polypeptide A) small phosphatas	NM_016396	0.662153	0.789829	0.690802	-1.40406	0.00100582	0.0402288
CDC25C	217010_s_at	CDC25C	cell division cycle 25 homolog C (S. pombe)	NM_001790 /// NM_022809	0.701702	0.761625	0.676817	-1.4035	0.000751668	0.0349109
LSM5	211747_s_at	LSM5	LSM5 homolog, U6 small nuclear RNA associated (S. cerevisiae)	NM_001130710 /// NM_001139499 /// NM_012322 /// NR_024466	0.629033	0.829252	0.694237	-1.40293	0.00182299	0.0521159
FIS1	218034_at	FIS1	fission 1 (mitochondrial outer membrane) homolog (S. cerevisiae)	NM_016068	0.706713	0.665322	0.770706	-1.40259	0.000853712	0.0372428
STUB1	233049_x_at	STUB1	STIP1 homology and U-box containing protein 1	NM_005861	0.706788	0.697583	0.735618	-1.40224	0.000627669	0.0321494
AK2	208967_s_at	AK2	adenylate kinase 2	NM_001625 /// NM_013411	0.662493	0.760764	0.719744	-1.40214	0.000826246	0.0364953
TTC9B	235375_x_at	TTC9B	tetratricopeptide repeat domain 9B	NM_152479	0.61987	0.751529	0.778822	-1.40208	0.00147951	0.0473336
UBE2C	202954_at	UBE2C	ubiquitin-conjugating enzyme E2C	NM_007019 /// NM_181799 /// NM_181800 /// NM_181801 /// NM_181802 /// NM_181803	0.65271	0.901227	0.6174	-1.40161	0.00432527	0.0769738
CENPN	219555_s_at	CENPN	centromere protein N	NM_001100624 /// NM_001100625 /// NM_018455	0.720687	0.848937	0.593782	-1.40143	0.00310556	0.0661013
THBS1	235086_at	THBS1	thrombospondin 1	NM_003246	0.6763	0.598683	0.899622	-1.40024	0.00467604	0.080091
BUB1B	203755_at	BUB1B	budding uninhibited by benzimidazoles 1 homolog beta (yeast)	NM_001211	0.64768	0.932889	0.604607	-1.39884	0.00644051	0.0927714
ZNF750	219995_s_at	ZNF750	zinc finger protein 750	NM_024702	0.761955	0.674703	0.710879	-1.39869	0.000804922	0.0362058
NT5C	219214_s_at	NT5C	5', 3'-nucleotidase, cytosolic	NM_014595	0.77381	0.703157	0.673423	-1.39747	0.000891486	0.0378428
NDC80	204162_at	NDC80	NDC80 homolog, kinetochore complex component (S. cerevisiae)	NM_006101	0.650712	0.927171	0.607298	-1.39747	0.00606382	0.0905606
ARHGEF1	203055_s_at	ARHGEF1	Rho guanine nucleotide exchange factor (GEF) 1	NM_004706 /// NM_198977 /// NM_199002	0.683608	0.711802	0.753592	-1.39712	0.000752978	0.0349109
KRT25	237905_at	KRT25	keratin 25	NM_181534	0.562979	0.911878	0.714279	-1.39712	0.00724875	0.0979393
CARS2	218153_at	CARS2	cysteinyl-tRNA synthetase 2, mitochondrial (putative)	NM_024537	0.589966	0.668922	0.929778	-1.39683	0.00674085	0.09497
MYO10	216222_s_at	MYO10	myosin X	NM_012334	0.708393	0.6374	0.813099	-1.39655	0.00157422	0.048657
H2AFY2	218445_at	H2AFY2	H2A histone family, member Y2	NM_018649	0.627613	0.801847	0.7303	-1.39606	0.00161501	0.0487596
C6orf105	229070_at	C6orf105	chromosome 6 open reading frame 105	NM_001143948 /// NM_032744	0.614417	0.751209	0.797322	-1.39545	0.00191582	0.0535918
GSTO1	1557915_s_at	GSTO1	glutathione S-transferase omega 1	NM_004832	0.715793	0.736014	0.69885	-1.39522	0.000685887	0.0336703
FAM113B	228298_at	FAM113B	family with sequence similarity 113, member B	NM_138371	0.78791	0.631114	0.743024	-1.3936	0.00150001	0.0476425
PHLDA2	209803_s_at	PHLDA2	pleckstrin homology-like domain, family A, member 2	NM_003311	0.65668	0.823508	0.683697	-1.39332	0.0016157	0.0487596
APOBEC3A	210873_x_at	APOBEC3A	apolipoprotein B mRNA editing enzyme, catalytic polypeptide-like 3A	NM_145699	0.819088	0.711156	0.636395	-1.39206	0.00176207	0.0512713
MDFIC	217599_s_at	MDFIC	MyoD family inhibitor domain containing	NM_001166345 /// NM_001166346 /// NM_199072	0.851764	0.63832	0.682463	-1.39162	0.0024247	0.0589124
STARD4	226390_at	STARD4	StAR-related lipid transfer (START) domain containing 4	NM_139164	0.74003	0.861189	0.582862	-1.39115	0.00444393	0.0780584
AFAP1L1	226955_at	AFAP1L1	actin filament associated protein 1-like 1	NM_001146337 /// NM_152406	0.777354	0.787762	0.606601	-1.39111	0.00232268	0.0578796
GSG2	223759_s_at	GSG2	germ cell associated 2 (haspin)	NM_031965	0.654175	0.910416	0.623725	-1.3911	0.00500249	0.0827482
RFC4	204023_at	RFC4	replication factor C (activator 1) 4, 37kDa	NM_002916 /// NM_181573	0.687145	0.794882	0.681621	-1.39008	0.00114233	0.0423894
SPC24	235572_at	SPC24	SPC24, NDC80 kinetochore complex component, homolog (S. cerevisiae)	NM_182513	0.681623	0.876048	0.624788	-1.38909	0.00344969	0.0699263
C14orf139	219563_at	C14orf139	chromosome 14 open reading frame 139	NR_026779	0.768381	0.696701	0.696998	-1.38904	0.000885775	0.03783
GGCT	215380_s_at	GGCT	gamma-glutamylcyclotransferase	NM_024051	0.663045	0.826839	0.6807	-1.38895	0.00170578	0.0503052
APOBEC3G	204205_at	APOBEC3G	apolipoprotein B mRNA editing enzyme, catalytic polypeptide-like 3G	NM_021822	0.612096	0.773189	0.78982	-1.38821	0.00223787	0.0572404
GUCY1B3	203817_at	GUCY1B3	guanylate cyclase 1, soluble, beta 3	NM_000857	0.644992	0.828313	0.700103	-1.38792	0.00188399	0.0531397
CORO2B	209789_at	CORO2B	coronin, actin binding protein, 2B	NM_006091	0.851512	0.589308	0.745833	-1.38763	0.00405017	0.0748535
ADSL	210250_x_at	ADSL	adenylosuccinate lyase	NM_000026 /// NM_001123378	0.709529	0.735463	0.718275	-1.38692	0.000751031	0.0349109
OPA1	241027_at	OPA1	optic atrophy 1 (autosomal dominant)	NM_015560 /// NM_130831 /// NM_130832 /// NM_130833 /// NM_130834 /// NM_130835	0.799765	0.693866	0.676229	-1.3864	0.00124907	0.0437574
WFDC5	242204_at	WFDC5	WAP four-disulfide core domain 5	NM_145652	0.699389	0.601085	0.893323	-1.38605	0.00491557	0.0820342
PIH1D1	217872_at	PIH1D1	PIH1 domain containing 1	NM_017916	0.772617	0.682964	0.711699	-1.386	0.000969616	0.0395336
PGM2L1	229256_at	PGM2L1	phosphoglucomutase 2-like 1	NM_173582	0.872424	0.620513	0.695434	-1.38491	0.00353671	0.0708119
AHSA1	201491_at	AHSA1	AHA1, activator of heat shock 90kDa protein ATPase homolog 1 (yeast)	NM_012111	0.717627	0.749165	0.700493	-1.3847	0.000820203	0.036354
ZMIZ1	232508_at	ZMIZ1	zinc finger, MIZ-type containing 1	NM_020338	0.821288	0.718895	0.638447	-1.38433	0.00193738	0.0536477
YRDC	222703_s_at	YRDC	yrdC domain containing (E. coli)	NM_024640	0.829628	0.748051	0.608593	-1.38341	0.00293701	0.0646143
ACY1	202740_at	ACY1	aminoacylase 1	NM_000666	0.64856	0.772798	0.753664	-1.38336	0.00136433	0.0455432
SRM	201516_at	SRM	spermidine synthase	NM_003132	0.757684	0.810583	0.615297	-1.38315	0.00245784	0.0595443
SKP2	210567_s_at	SKP2	S-phase kinase-associated protein 2 (p45)	NM_005983 /// NM_032637	0.840079	0.693853	0.649179	-1.38262	0.00218639	0.0567551
TMEM141	225568_at	TMEM141	transmembrane protein 141	NM_032928	0.672906	0.70347	0.799347	-1.38257	0.00130251	0.0445998
DDAH1	229456_s_at	DDAH1	Dimethylarginine dimethylaminohydrolase 1	NM_001134445 /// NM_012137	0.824145	0.719007	0.638858	-1.38235	0.00202439	0.0547226
INSIG1	201625_s_at	INSIG1	insulin induced gene 1	NM_005542 /// NM_198336 /// NM_198337	0.638255	0.823894	0.720325	-1.38209	0.00203835	0.0549593
ATP5G1	208972_s_at	ATP5G1	ATP synthase, H+ transporting, mitochondrial F0 complex, subunit C1 (subunit 9)	NM_001002027 /// NM_005175	0.665029	0.694769	0.82084	-1.38153	0.00168063	0.0499768
ARL6IP4	218216_x_at	ARL6IP4	ADP-ribosylation-like factor 6 interacting protein 4	NM_001002251 /// NM_001002252 /// NM_016638 /// NM_018694	0.799288	0.65591	0.724262	-1.38097	0.00147306	0.0472427
KCTD14	219545_at	KCTD14	potassium channel tetramerisation domain containing 14	NM_023930	0.925738	0.646894	0.634919	-1.38034	0.006172	0.0912149
FAM100B	224783_at	FAM100B	family with sequence similarity 100, member B	NM_182565	0.923624	0.64454	0.639228	-1.37996	0.00601771	0.0902507
FOLR3	206371_at	FOLR3	folate receptor 3 (gamma)	NM_000804	0.630071	0.674947	0.897353	-1.37869	0.00458304	0.0791898
H2AFX	205436_s_at	H2AFX	H2A histone family, member X	NM_002105	0.728146	0.791688	0.663428	-1.3777	0.00137908	0.045724
CHCHD4	229595_at	CHCHD4	coiled-coil-helix-coiled-coil-helix domain containing 4	NM_001098502 /// NM_144636	0.736607	0.78348	0.66296	-1.37743	0.00132855	0.0449533
AP3B2	1570032_at	AP3B2	adaptor-related protein complex 3, beta 2 subunit	NM_004644	0.78758	0.614865	0.790329	-1.37733	0.0026607	0.0618366
LSM1	203534_at	LSM1	LSM1 homolog, U6 small nuclear RNA associated (S. cerevisiae)	NM_014462	0.693374	0.69134	0.798478	-1.37727	0.00130434	0.0446036
CBX5	242069_at	CBX5	chromobox homolog 5 (HP1 alpha homolog, Drosophila)	NM_001127321 /// NM_001127322 /// NM_012117	0.835101	0.65053	0.70485	-1.3771	0.00217244	0.0565758
INO80C	229582_at	INO80C	INO80 complex subunit C	NM_001098817 /// NM_194281	0.758144	0.816573	0.619235	-1.37656	0.0026612	0.0618366
ZCCHC24	212423_at	ZCCHC24	zinc finger, CCHC domain containing 24	NM_153367	0.750213	0.717371	0.712561	-1.37642	0.000899071	0.037855
FBXO45	225100_at	FBXO45	F-box protein 45	NM_001105573	0.82625	0.723153	0.642313	-1.37606	0.00216164	0.0564489
MBP	210136_at	MBP	myelin basic protein	NM_001025081 /// NM_001025090 /// NM_001025092 /// NM_001025100 /// NM_001025101	0.625694	0.674685	0.909495	-1.37587	0.0054109	0.0855367
PKD1	240377_at	PKD1	hypothetical protein LOC100288299 /// nuclear pore complex interacting protein /	NM_000296 /// NM_001009944 /// NM_006985 /// XM_002343423 /// XR_078513	0.753235	0.730364	0.699269	-1.37498	0.000956957	0.0392623
NPIP	240377_at	NPIP	hypothetical protein LOC100288299 /// nuclear pore complex interacting protein /	NM_000296 /// NM_001009944 /// NM_006985 /// XM_002343423 /// XR_078513	0.753235	0.730364	0.699269	-1.37498	0.000956957	0.0392623
OSBPL7	227946_at	OSBPL7	oxysterol binding protein-like 7	NM_145798	0.814688	0.631153	0.748147	-1.37498	0.00230294	0.0577626
RNASEH2A	203022_at	RNASEH2A	ribonuclease H2, subunit A	NM_006397	0.661621	0.826836	0.705498	-1.37354	0.00195518	0.0538917
EIF4E2	226734_at	EIF4E2	eukaryotic translation initiation factor 4E family member 2	NM_004846	0.68798	0.772447	0.728114	-1.37227	0.00113136	0.0421412
NRGN	204081_at	NRGN	neurogranin (protein kinase C substrate, RC3)	NM_001126181 /// NM_006176	0.694674	0.779004	0.715858	-1.37178	0.00115289	0.0425398
UBE2M	203109_at	UBE2M	ubiquitin-conjugating enzyme E2M (UBC12 homolog, yeast)	NM_003969	0.68965	0.755728	0.743328	-1.37174	0.00107011	0.0410801
DKC1	216212_s_at	DKC1	dyskeratosis congenita 1, dyskerin	NM_001142463 /// NM_001363	0.762503	0.802646	0.634025	-1.37102	0.00225871	0.057491
GAR1	219110_at	GAR1	GAR1 ribonucleoprotein homolog (yeast)	NM_018983 /// NM_032993	0.664754	0.744818	0.784169	-1.37077	0.00145981	0.0471059
MCM5	216237_s_at	MCM5	minichromosome maintenance complex component 5	NM_006739	0.727681	0.829237	0.643446	-1.37071	0.00234633	0.0581071
TTC39B	232000_at	TTC39B	Tetratricopeptide repeat domain 39B	NM_001168339 /// NM_001168340 /// NM_001168341 /// NM_001168342 /// NM_152574	0.749121	0.619694	0.836753	-1.37054	0.00321683	0.0675086
ASF1B	218115_at	ASF1B	ASF1 anti-silencing function 1 homolog B (S. cerevisiae)	NM_018154	0.697422	0.811837	0.686433	-1.37029	0.00159584	0.0487275
TRAPPC4	217958_at	TRAPPC4	trafficking protein particle complex 4	NM_016146	0.753681	0.73686	0.699906	-1.37021	0.00102721	0.040452
CCT2	201946_s_at	CCT2	chaperonin containing TCP1, subunit 2 (beta)	NM_006431	0.709058	0.919186	0.596926	-1.36983	0.00742274	0.0991351
CHCHD8	220647_s_at	CHCHD8	coiled-coil-helix-coiled-coil-helix domain containing 8	NM_016565	0.707272	0.725514	0.759269	-1.36917	0.00103274	0.0405478
PAK1IP1	218886_at	PAK1IP1	PAK1 interacting protein 1	NM_017906	0.615587	0.886213	0.71441	-1.36901	0.00489395	0.0819406
MPV17	203466_at	MPV17	MpV17 mitochondrial inner membrane protein	NM_002437	0.736257	0.724796	0.730742	-1.36876	0.000954449	0.0392004
CDK4	202246_s_at	CDK4	cyclin-dependent kinase 4	NM_000075	0.700225	0.735721	0.757059	-1.36869	0.00105878	0.0409468
AKAP2	202759_s_at	AKAP2	A kinase (PRKA) anchor protein 2 /// PALM2-AKAP2 readthrough	NM_001004065 /// NM_001136562 /// NM_007203 /// NM_147150	0.610225	0.718582	0.891421	-1.36769	0.00543078	0.0856845
PALM2-AKAP2	202759_s_at	PALM2-AKAP2	A kinase (PRKA) anchor protein 2 /// PALM2-AKAP2 readthrough	NM_001004065 /// NM_001136562 /// NM_007203 /// NM_147150	0.610225	0.718582	0.891421	-1.36769	0.00543078	0.0856845
GAS2L3	235709_at	GAS2L3	growth arrest-specific 2 like 3	NM_174942	0.693167	0.752671	0.750466	-1.3669	0.00113242	0.0421412
MYBL2	201710_at	MYBL2	v-myb myeloblastosis viral oncogene homolog (avian)-like 2	NM_002466	0.745997	0.777493	0.675118	-1.36687	0.0013782	0.045724
RAD23A	201039_s_at	RAD23A	RAD23 homolog A (S. cerevisiae)	NM_005053	0.720079	0.67933	0.8013	-1.36638	0.00153983	0.0482324
POLD2	201115_at	POLD2	polymerase (DNA directed), delta 2, regulatory subunit 50kDa	NM_001127218 /// NM_006230	0.668583	0.811093	0.724743	-1.36522	0.0017957	0.0516369
PSME3	200987_x_at	PSME3	proteasome (prosome, macropain) activator subunit 3 (PA28 gamma; Ki)	NM_005789 /// NM_176863	0.734015	0.772083	0.694377	-1.36462	0.00122	0.0436074
RPP40	213427_at	RPP40	ribonuclease P/MRP 40kDa subunit	NM_006638	0.696192	0.780888	0.724037	-1.3645	0.00126937	0.0438666
HBEGF	203821_at	HBEGF	heparin-binding EGF-like growth factor	NM_001945	0.789721	0.833671	0.598079	-1.36434	0.00487238	0.0818924
TOMM70A	201519_at	TOMM70A	translocase of outer mitochondrial membrane 70 homolog A (S. cerevisiae)	NM_014820	0.641058	0.772472	0.795738	-1.36401	0.00229046	0.057663
FAM119A	235177_at	FAM119A	family with sequence similarity 119, member A	NM_001127395 /// NM_145280	0.785826	0.830417	0.604405	-1.36359	0.00442066	0.0777541
TREX1	205875_s_at	TREX1	three prime repair exonuclease 1	NM_016381 /// NM_033629	0.652391	0.715613	0.845301	-1.36333	0.00273808	0.0626428
SULT1A1	203615_x_at	SULT1A1	sulfotransferase family, cytosolic, 1A, phenol-preferring, member 1	NM_001055 /// NM_177529 /// NM_177530 /// NM_177534 /// NM_177536	0.783833	0.748757	0.672754	-1.36308	0.00153398	0.04821
GDAP1	226271_at	GDAP1	ganglioside-induced differentiation-associated protein 1	NM_001040875 /// NM_018972	0.739464	0.703745	0.759088	-1.36288	0.00114572	0.0424349
MGST2	204168_at	MGST2	microsomal glutathione S-transferase 2	NM_002413	0.671712	0.728519	0.808358	-1.36225	0.00179009	0.0515602
BDP1	224227_s_at	BDP1	B double prime 1, subunit of RNA polymerase III transcription initiation factor	NM_018429	0.680438	0.72324	0.803927	-1.36219	0.0016451	0.0491813
FANCI	223785_at	FANCI	Fanconi anemia, complementation group I	NM_001113378 /// NM_018193	0.803402	0.767909	0.642363	-1.36142	0.00240517	0.0586947
TRIP13	204033_at	TRIP13	thyroid hormone receptor interactor 13	NM_001166260 /// NM_004237	0.789484	0.837272	0.599782	-1.36123	0.00506372	0.0830044
NEIL3	219502_at	NEIL3	nei endonuclease VIII-like 3 (E. coli)	NM_018248	0.695666	0.884408	0.646709	-1.3596	0.00431816	0.076952
F12	205774_at	F12	coagulation factor XII (Hageman factor)	NM_000505	0.761252	0.726647	0.719323	-1.35955	0.00115751	0.0425671
C6orf153	225788_at	C6orf153	chromosome 6 open reading frame 153	NM_033112	0.678009	0.749181	0.784718	-1.35881	0.0015769	0.048663
CCDC109B	218802_at	CCDC109B	coiled-coil domain containing 109B	NM_017918	0.615375	0.798776	0.810886	-1.35878	0.00391376	0.0739804
DCTPP1	218069_at	DCTPP1	dCTP pyrophosphatase 1	NM_024096	0.729555	0.769671	0.710125	-1.35863	0.00123595	0.0436996
PLAU	205479_s_at	PLAU	plasminogen activator, urokinase	NM_001145031 /// NM_002658	0.886405	0.672094	0.669935	-1.35821	0.00423283	0.0762278
SEMA3A	244849_at	SEMA3A	sema domain, immunoglobulin domain (Ig), short basic domain, secreted, (semaphor	NM_006080	0.693071	0.661355	0.870781	-1.35819	0.00357316	0.0712066
RHOD	209885_at	RHOD	ras homolog gene family, member D	NM_014578	0.62833	0.77346	0.821331	-1.35815	0.00329226	0.0681344
GINS3	45633_at	GINS3	GINS complex subunit 3 (Psf3 homolog)	NM_001126129 /// NM_001126130 /// NM_022770	0.679116	0.838294	0.702057	-1.35757	0.0023923	0.0586824
PDS5A	213983_s_at	PDS5A	PDS5, regulator of cohesion maintenance, homolog A (S. cerevisiae)	NM_001100399 /// NM_001100400 /// NM_015200	0.696378	0.871637	0.65936	-1.35696	0.00366631	0.0718301
RAB17	218931_at	RAB17	RAB17, member RAS oncogene family	NM_022449 /// NR_033308	0.678203	0.782681	0.754164	-1.35684	0.00161728	0.0487596
RAD54L	204558_at	RAD54L	RAD54-like (S. cerevisiae)	NM_001142548 /// NM_003579	0.74718	0.856248	0.627165	-1.35581	0.00412276	0.0753837
C9orf21	227534_at	C9orf21	chromosome 9 open reading frame 21	NM_153698	0.664259	0.71185	0.848852	-1.35564	0.00286944	0.0641873
PPIL5	235113_at	PPIL5	peptidylprolyl isomerase (cyclophilin)-like 5	NM_152329 /// NM_203467	0.706543	0.899165	0.631919	-1.35556	0.00560047	0.0870659
ARHGAP25	38149_at	ARHGAP25	Rho GTPase activating protein 25	NM_001007231 /// NM_001166276 /// NM_001166277 /// NM_014882	0.751336	0.751038	0.711882	-1.35529	0.0012378	0.0436996
NME1	201577_at	NME1	non-metastatic cells 1, protein (NM23A) expressed in	NM_000269 /// NM_198175	0.670034	0.76719	0.781895	-1.35504	0.00181969	0.0520975
MED8	213696_s_at	MED8	mediator complex subunit 8	NM_052877 /// NM_201542	0.792549	0.721852	0.702806	-1.35486	0.00151433	0.0479006
SLC25A14	204587_at	SLC25A14	solute carrier family 25 (mitochondrial carrier, brain), member 14	NM_003951 /// NM_022810	0.758781	0.821989	0.64463	-1.35483	0.00281307	0.0636317
PDCL3	219043_s_at	PDCL3	phosducin-like 3 pseudogene /// phosducin-like 3	NM_024065 /// NR_002941	0.701957	0.747261	0.766759	-1.35475	0.00134257	0.0451626
LOC285359	219043_s_at	LOC285359	phosducin-like 3 pseudogene /// phosducin-like 3	NM_024065 /// NR_002941	0.701957	0.747261	0.766759	-1.35475	0.00134257	0.0451626
EBNA1BP2	201323_at	EBNA1BP2	EBNA1 binding protein 2	NM_001159936 /// NM_006824	0.784465	0.757048	0.677355	-1.35466	0.00170333	0.0502721
NNT	244531_at	NNT	Nicotinamide nucleotide transhydrogenase	NM_012343 /// NM_182977	0.725065	0.699288	0.794465	-1.35404	0.00156586	0.0485517
GPR161	214104_at	GPR161	G protein-coupled receptor 161	NM_153832	0.703545	0.730834	0.783463	-1.35402	0.00143939	0.0468809
PDE4DIP	212392_s_at	PDE4DIP	phosphodiesterase 4D interacting protein	NM_001002810 /// NM_001002811 /// NM_001002812 /// NM_014644 /// NM_022359	0.72661	0.796356	0.696355	-1.3539	0.00160581	0.0487275
UCK2	209825_s_at	UCK2	uridine-cytidine kinase 2	NM_012474	0.684785	0.817438	0.720006	-1.35376	0.0019879	0.054279
BLVRA	203771_s_at	BLVRA	biliverdin reductase A	NM_000712	0.67513	0.745561	0.801814	-1.35317	0.00190889	0.0534811
CYB5RL	238280_at	CYB5RL	cytochrome b5 reductase-like	NM_001031672	0.742593	0.793795	0.685014	-1.35295	0.00170338	0.0502721
APPL1	222538_s_at	APPL1	adaptor protein, phosphotyrosine interaction, PH domain and leucine zipper conta	NM_012096	0.843052	0.711504	0.673193	-1.35293	0.00267478	0.0620268
TIMM10	218408_at	TIMM10	translocase of inner mitochondrial membrane 10 homolog (yeast)	NM_012456	0.823887	0.729365	0.671982	-1.35293	0.00226715	0.0575956
TLCD1	227804_at	TLCD1	TLC domain containing 1	NM_001160407 /// NM_138463	0.642731	0.799872	0.785512	-1.3529	0.00280889	0.0636317
PAQR4	212858_at	PAQR4	progestin and adipoQ receptor family member IV	NM_152341	0.688369	0.813904	0.720931	-1.35281	0.00192243	0.0535918
OGDH	1554152_a_at	OGDH	oxoglutarate (alpha-ketoglutarate) dehydrogenase (lipoamide)	NM_001003941 /// NM_001165036 /// NM_002541	0.760402	0.747051	0.71303	-1.35155	0.00132126	0.0447914
SDSL	228274_at	SDSL	serine dehydratase-like	NM_138432	0.620583	0.733455	0.890656	-1.35116	0.00597118	0.089907
TUBB2C	208977_x_at	TUBB2C	tubulin, beta 2C	NM_006088	0.659627	0.915111	0.671762	-1.35105	0.00621777	0.0915465
AIFM2	224461_s_at	AIFM2	apoptosis-inducing factor, mitochondrion-associated, 2	NM_032797	0.700354	0.797872	0.725768	-1.35095	0.00165952	0.0495129
SEMA4G	203483_at	SEMA4G	sema domain, immunoglobulin domain (Ig), transmembrane domain (TM) and short cyt	NM_017893	0.763241	0.807861	0.657841	-1.35091	0.00242571	0.0589124
TMEM51	218815_s_at	TMEM51	transmembrane protein 51	NM_001136216 /// NM_001136217 /// NM_001136218 /// NM_018022	0.822549	0.754003	0.654502	-1.35058	0.00270579	0.0623191
SIX4	229796_at	SIX4	SIX homeobox 4	NM_017420	0.638018	0.757303	0.840209	-1.35053	0.00358657	0.0714093
MRPL11	219162_s_at	MRPL11	mitochondrial ribosomal protein L11	NM_016050 /// NM_170738 /// NM_170739	0.660425	0.735613	0.836037	-1.35022	0.00280149	0.0636317
BDKRB1	207510_at	BDKRB1	bradykinin receptor B1	NM_000710	0.760326	0.870747	0.614299	-1.34972	0.00572224	0.0883289
KCNN4	204401_at	KCNN4	potassium intermediate/small conductance calcium-activated channel, subfamily N,	NM_002250	0.672686	0.666311	0.907811	-1.34951	0.00573956	0.088349
CBFB	202370_s_at	CBFB	core-binding factor, beta subunit	NM_001755 /// NM_022845	0.792116	0.808694	0.635866	-1.34902	0.00341441	0.0694264
PSMD13	201232_s_at	PSMD13	proteasome (prosome, macropain) 26S subunit, non-ATPase, 13	NM_002817 /// NM_175932	0.703044	0.737311	0.78625	-1.34876	0.00157348	0.048657
WDR4	226882_x_at	WDR4	WD repeat domain 4	NM_018669 /// NM_033661	0.728258	0.764071	0.732511	-1.34872	0.00134064	0.0451626
SULT1A2	207122_x_at	SULT1A2	sulfotransferase family, cytosolic, 1A, phenol-preferring, member 2	NM_001054 /// NM_177528	0.683357	0.80332	0.742522	-1.34871	0.0019332	0.0536477
SLC30A7	226217_at	SLC30A7	solute carrier family 30 (zinc transporter), member 7	NM_001144884 /// NM_133496	0.732316	0.852504	0.653483	-1.34831	0.00345464	0.0699365
SERTAD4	230660_at	SERTAD4	SERTA domain containing 4	NM_019605	0.837223	0.672463	0.724728	-1.34825	0.0026736	0.0620268
RAC3	206103_at	RAC3	ras-related C3 botulinum toxin substrate 3 (rho family, small GTP binding protei	NM_005052	0.872	0.654013	0.717006	-1.34728	0.00413131	0.0754036
SNRPB	208821_at	SNRPB	small nuclear ribonucleoprotein polypeptides B and B1	NM_003091 /// NM_198216	0.784366	0.7822	0.667968	-1.34627	0.00223243	0.0571557
MTFR1	203207_s_at	MTFR1	mitochondrial fission regulator 1	NM_001145838 /// NM_001145839 /// NM_014637	0.713768	0.719624	0.799252	-1.3455	0.00173956	0.0509185
CIAO1	203536_s_at	CIAO1	cytosolic iron-sulfur protein assembly 1 homolog (S. cerevisiae)	NM_004804	0.819597	0.730644	0.686303	-1.34499	0.00223044	0.0571557
THUMPD3	225730_s_at	THUMPD3	THUMP domain containing 3	NM_001114092 /// NM_015453	0.66095	0.679006	0.916997	-1.3444	0.00659916	0.0937327
C10orf90	1556200_a_at	C10orf90	chromosome 10 open reading frame 90	NM_001004298	0.851257	0.608513	0.794721	-1.34427	0.00626168	0.0919284
HSD17B1	228595_at	HSD17B1	hydroxysteroid (17-beta) dehydrogenase 1	NM_000413	0.867474	0.668381	0.710182	-1.34416	0.00379812	0.0729419
AKT1	207163_s_at	AKT1	v-akt murine thymoma viral oncogene homolog 1	NM_001014431 /// NM_001014432 /// NM_005163	0.719206	0.746695	0.767068	-1.34397	0.00147597	0.0472975
GBP6	1559607_s_at	GBP6	guanylate binding protein family, member 6	NM_198460	0.665027	0.74292	0.836544	-1.34249	0.00301666	0.0652435
EXOSC4	218695_at	EXOSC4	exosome component 4	NM_019037	0.739107	0.806698	0.693352	-1.34242	0.00203061	0.0548153
MRPS16	222499_at	MRPS16	mitochondrial ribosomal protein S16	NM_016065	0.620977	0.777159	0.856697	-1.34231	0.00552138	0.0865464
RRM1	201476_s_at	RRM1	ribonucleotide reductase M1	NM_001033	0.771821	0.876683	0.61159	-1.34193	0.00688824	0.0959954
OCIAD2	225314_at	OCIAD2	OCIA domain containing 2	NM_001014446 /// NM_152398	0.784902	0.758312	0.695282	-1.34191	0.00182723	0.0521611
ZFP64	218968_s_at	ZFP64	zinc finger protein 64 homolog (mouse)	NM_018197 /// NM_022088 /// NM_199426 /// NM_199427	0.714728	0.787459	0.735625	-1.34172	0.00167644	0.0498901
SLC4A11	233550_s_at	SLC4A11	solute carrier family 4, sodium borate transporter, member 11	NM_001174089 /// NM_001174090 /// NM_032034	0.620329	0.885873	0.753376	-1.34172	0.0065614	0.0935507
CCDC40	229918_at	CCDC40	coiled-coil domain containing 40	NM_017950	0.711173	0.781749	0.745373	-1.34131	0.00166124	0.0495129
MCM4	212141_at	MCM4	minichromosome maintenance complex component 4	NM_005914 /// NM_182746	0.758563	0.790205	0.69197	-1.3409	0.00193868	0.0536477
KIAA1958	230166_at	KIAA1958	KIAA1958	NM_133465	0.81961	0.741987	0.682079	-1.34087	0.00241702	0.0588107
TMEM171	240770_at	TMEM171	transmembrane protein 171	NM_001161342 /// NM_173490	0.696389	0.742285	0.803403	-1.34034	0.00201491	0.054617
RIOK1	224450_s_at	RIOK1	RIO kinase 1 (yeast)	NM_031480 /// NM_153005	0.700386	0.824787	0.722203	-1.3383	0.00238872	0.0586312
APIP	218698_at	APIP	APAF1 interacting protein	NM_015957	0.729767	0.806486	0.709077	-1.33822	0.00201328	0.054617
CCDC18	236665_at	CCDC18	coiled-coil domain containing 18	NM_206886	0.66348	0.922489	0.681923	-1.33811	0.00727014	0.0981269
C8orf40	225534_at	C8orf40	chromosome 8 open reading frame 40	NM_001135674 /// NM_001135675 /// NM_001135676 /// NM_138436	0.701005	0.703241	0.846689	-1.33806	0.00298625	0.065036
AFF4	243487_at	AFF4	AF4/FMR2 family, member 4	NM_014423	0.780058	0.622061	0.861056	-1.33763	0.00600688	0.0902022
ZNF628	236269_at	ZNF628	zinc finger protein 628	NM_033113	0.713785	0.719713	0.813719	-1.33743	0.00213788	0.0562024
C6orf1	226306_at	C6orf1	chromosome 6 open reading frame 1	NM_001008703 /// NM_001008704 /// NM_178508	0.644352	0.734352	0.883411	-1.33743	0.00545466	0.0859706
EP400NL	229892_at	EP400NL	EP400 N-terminal like	NR_003290	0.79906	0.73817	0.708805	-1.33735	0.00193573	0.0536477
EGFLAM	226911_at	EGFLAM	EGF-like, fibronectin type III and laminin G domains	NM_152403 /// NM_182798 /// NM_182799 /// NM_182801	0.829665	0.756171	0.666461	-1.33732	0.00308178	0.0659448
PTTG1	203554_x_at	PTTG1	pituitary tumor-transforming 1	NM_004219	0.688354	0.870135	0.699772	-1.33621	0.00397408	0.0743325
ARMC9	219637_at	ARMC9	armadillo repeat containing 9	NM_025139	0.728395	0.793564	0.726039	-1.33566	0.00184661	0.0523715
CCDC82	1554785_at	CCDC82	coiled-coil domain containing 82	NM_024725	0.870808	0.701399	0.68712	-1.33565	0.00402794	0.0747539
C1orf135	222946_s_at	C1orf135	chromosome 1 open reading frame 135	NM_024037	0.825301	0.830699	0.612995	-1.33504	0.00676924	0.0951346
COQ3	223515_s_at	COQ3	coenzyme Q3 homolog, methyltransferase (S. cerevisiae)	NM_017421	0.665803	0.898719	0.702825	-1.33473	0.00575369	0.0884074
C1orf86	229113_s_at	C1orf86	chromosome 1 open reading frame 86	NM_001146310 /// NM_182533	0.796523	0.701766	0.752454	-1.33468	0.0020547	0.0551564
DDT	202929_s_at	DDT	D-dopachrome tautomerase	NM_001084392 /// NM_001355	0.681167	0.731538	0.844974	-1.33423	0.00321981	0.0675351
PHTF1	215285_s_at	PHTF1	putative homeodomain transcription factor 1	NM_006608	0.818004	0.77276	0.667025	-1.33358	0.00309481	0.0660435
STAMBPL1	227607_at	STAMBPL1	STAM binding protein-like 1	NM_020799	0.834734	0.809859	0.624128	-1.33329	0.00586838	0.0890321
SPARC	212667_at	SPARC	secreted protein, acidic, cysteine-rich (osteonectin)	NM_003118	0.638049	0.839018	0.788292	-1.3332	0.00482501	0.0815854
MRPL35	225255_at	MRPL35	mitochondrial ribosomal protein L35	NM_016622 /// NM_145644	0.743162	0.8341	0.680835	-1.33305	0.00300098	0.0651457
TNPO3	214550_s_at	TNPO3	transportin 3	NM_012470	0.703174	0.697504	0.861244	-1.33277	0.00366474	0.0718301
LATS2	230348_at	LATS2	LATS, large tumor suppressor, homolog 2 (Drosophila)	NM_014572	0.874627	0.757332	0.639477	-1.33154	0.00579024	0.0886113
FAM120AOS	225395_s_at	FAM120AOS	family with sequence similarity 120A opposite strand	NM_198841	0.635839	0.739941	0.90034	-1.33153	0.00716697	0.0973711
MYO19	225947_at	MYO19	myosin XIX	NM_001033580 /// NM_001163735 /// NM_025109	0.779368	0.755518	0.719865	-1.33123	0.00186249	0.0527455
GMPPB	219920_s_at	GMPPB	GDP-mannose pyrophosphorylase B	NM_013334 /// NM_021971	0.724503	0.757076	0.773373	-1.33089	0.0018134	0.0519554
C4orf27	218646_at	C4orf27	chromosome 4 open reading frame 27	NM_017867	0.804563	0.828933	0.636638	-1.33048	0.00507672	0.0830044
FOSL1	204420_at	FOSL1	FOS-like antigen 1	NM_005438	0.769974	0.705116	0.782723	-1.3301	0.00209022	0.055546
NQO1	201467_s_at	NQO1	NAD(P)H dehydrogenase, quinone 1	NM_000903 /// NM_001025433 /// NM_001025434	0.735066	0.832159	0.694822	-1.33006	0.00285101	0.0639469
NVL	207877_s_at	NVL	nuclear VCP-like	NM_002533 /// NM_206840	0.671841	0.715668	0.884011	-1.33003	0.00506151	0.0830044
ANKRD37	242548_x_at	ANKRD37	ankyrin repeat domain 37	NM_181726	0.76741	0.681107	0.813392	-1.3299	0.00280664	0.0636317
HSPA1B	200800_s_at	HSPA1B	heat shock 70kDa protein 1A /// heat shock 70kDa protein 1B	NM_005345 /// NM_005346	0.67144	0.846805	0.747789	-1.32985	0.00368186	0.0720627
HSPA1A	200800_s_at	HSPA1A	heat shock 70kDa protein 1A /// heat shock 70kDa protein 1B	NM_005345 /// NM_005346	0.67144	0.846805	0.747789	-1.32985	0.00368186	0.0720627
FAM96B	218074_at	FAM96B	family with sequence similarity 96, member B	NM_016062 /// NR_024525	0.719544	0.756874	0.781869	-1.32921	0.00194085	0.0536477
ATAD5	220223_at	ATAD5	ATPase family, AAA domain containing 5	NM_024857	0.648997	0.768829	0.853731	-1.32903	0.00481642	0.0815693
MMAA	236347_at	MMAA	methylmalonic aciduria (cobalamin deficiency) cblA type	NM_172250	0.773491	0.766261	0.71874	-1.32902	0.00192732	0.0535918
BCL2A1	205681_at	BCL2A1	BCL2-related protein A1	NM_001114735 /// NM_004049	0.854606	0.800358	0.623024	-1.32887	0.00678337	0.095227
FHOD1	218530_at	FHOD1	formin homology 2 domain containing 1	NM_013241	0.799652	0.815522	0.653811	-1.32863	0.00402157	0.0747539
PAAF1	218957_s_at	PAAF1	proteasomal ATPase-associated factor 1	NM_025155	0.734293	0.773839	0.750641	-1.32846	0.00183359	0.052223
ULK4	231149_s_at	ULK4	unc-51-like kinase 4 (C. elegans)	NM_017886	0.883272	0.651169	0.741612	-1.32845	0.00577952	0.0885855
TRAF3IP3	231932_at	TRAF3IP3	TRAF3 interacting protein 3	NM_025228	0.82031	0.774893	0.672256	-1.32757	0.00328257	0.0680869
WIT1	206954_at	WIT1	Wilms tumor upstream neighbor 1	NR_023920	0.850592	0.64582	0.778842	-1.32711	0.00508716	0.083044
DOCK2	1554325_at	DOCK2	dedicator of cytokinesis 2	NM_004946	0.753496	0.745379	0.761975	-1.32699	0.00180699	0.0518549
CTNNAL1	202468_s_at	CTNNAL1	catenin (cadherin-associated protein), alpha-like 1	NM_003798	0.71917	0.855804	0.696426	-1.32629	0.00366386	0.0718301
ETV4	211603_s_at	ETV4	ets variant 4	NM_001079675 /// NM_001986	0.888664	0.660689	0.730228	-1.32618	0.00581488	0.0888114
FGR	208438_s_at	FGR	Gardner-Rasheed feline sarcoma viral (v-fgr) oncogene homolog	NM_001042729 /// NM_001042747 /// NM_005248	0.779555	0.787135	0.699296	-1.32581	0.00239771	0.0586947
TXN2	209078_s_at	TXN2	thioredoxin 2	NM_012473	0.704932	0.756	0.805253	-1.32576	0.00241561	0.0588107
NUDT22	224464_s_at	NUDT22	nudix (nucleoside diphosphate linked moiety X)-type motif 22	NM_001128612 /// NM_001128613 /// NM_032344	0.709507	0.754098	0.802641	-1.32543	0.00233795	0.0580389
PHF20	235389_at	PHF20	PHD finger protein 20	NM_016436	0.784567	0.690985	0.793571	-1.32466	0.00267742	0.0620268
NKIRAS1	225930_at	NKIRAS1	NFKB inhibitor interacting Ras-like 1	NM_020345	0.804706	0.744517	0.718074	-1.32464	0.00230813	0.0577626
C14orf143	214264_s_at	C14orf143	chromosome 14 open reading frame 143	NM_145231	0.67958	0.851663	0.74345	-1.32459	0.00387403	0.0735984
SAP30	204900_x_at	SAP30	Sin3A-associated protein, 30kDa	NM_003864	0.813684	0.84061	0.630101	-1.32389	0.00653525	0.0933816
CKS1B	201897_s_at	CKS1B	CDC28 protein kinase regulatory subunit 1B	NM_001826 /// NR_024163	0.740837	0.85831	0.678123	-1.32365	0.0041702	0.0757183
SLC25A19	223222_at	SLC25A19	solute carrier family 25 (mitochondrial thiamine pyrophosphate carrier), member	NM_001126121 /// NM_001126122 /// NM_021734	0.791941	0.740647	0.735419	-1.32349	0.00211282	0.055843
POLR2G	202306_at	POLR2G	polymerase (RNA) II (DNA directed) polypeptide G	NM_002696	0.797163	0.719125	0.75365	-1.32279	0.00227324	0.057599
TIMP1	201666_at	TIMP1	TIMP metallopeptidase inhibitor 1	NM_003254	0.833682	0.752737	0.688573	-1.32274	0.00329665	0.0681626
UGT3A1	235904_at	UGT3A1	UDP glycosyltransferase 3 family, polypeptide A1	NM_001171873 /// NM_152404	0.719166	0.765485	0.785381	-1.32247	0.00219996	0.0569353
MANSC1	220945_x_at	MANSC1	MANSC domain containing 1	NM_018050	0.712447	0.737126	0.823334	-1.32244	0.00274221	0.0626428
ADAM23	244463_at	ADAM23	ADAM metallopeptidase domain 23	NM_003812	0.699164	0.827971	0.747381	-1.32217	0.00300123	0.0651457
RUVBL1	201614_s_at	RUVBL1	RuvB-like 1 (E. coli)	NM_003707	0.705262	0.849387	0.723768	-1.32122	0.00354944	0.0709229
FSCN1	201564_s_at	FSCN1	fascin homolog 1, actin-bundling protein (Strongylocentrotus purpuratus)	NM_003088	0.752884	0.807558	0.713594	-1.32094	0.00251638	0.0601829
DBNL	222429_at	DBNL	drebrin-like	NM_001014436 /// NM_001122956 /// NM_014063	0.891847	0.731206	0.665872	-1.32056	0.00618265	0.0912792
TBCE	203714_s_at	TBCE	tubulin folding cofactor E	NM_001079515 /// NM_003193	0.799419	0.804232	0.675501	-1.32045	0.00352763	0.0707225
PRELID1	223032_x_at	PRELID1	PRELI domain containing 1	NM_013237	0.762778	0.800685	0.711444	-1.32029	0.00249416	0.0598706
AURKAIP1	228800_x_at	AURKAIP1	aurora kinase A interacting protein 1	NM_001127229 /// NM_001127230 /// NM_017900	0.766018	0.760644	0.745908	-1.32018	0.00202403	0.0547226
SERPINA5	209443_at	SERPINA5	serpin peptidase inhibitor, clade A (alpha-1 antiproteinase, antitrypsin), membe	NM_000624	0.673323	0.788714	0.818453	-1.32014	0.00372197	0.0722713
FAM81A	227756_at	FAM81A	family with sequence similarity 81, member A	NM_152450	0.86026	0.692393	0.729886	-1.32004	0.00412829	0.0753837
KHK	211028_s_at	KHK	ketohexokinase (fructokinase)	NM_000221 /// NM_006488	0.738122	0.738533	0.797796	-1.31989	0.00228464	0.05763
FABP5	202345_s_at	FABP5	fatty acid binding protein 5 (psoriasis-associated)	NM_001444	0.715536	0.846188	0.719114	-1.31934	0.00346077	0.0699365
PLAGL2	202925_s_at	PLAGL2	pleiomorphic adenoma gene-like 2	NM_002657	0.766427	0.823633	0.689994	-1.31922	0.00325862	0.0680218
FJX1	219522_at	FJX1	four jointed box 1 (Drosophila)	NM_014344	0.697538	0.776799	0.805293	-1.31843	0.00289741	0.0642881
SLC1A3	202800_at	SLC1A3	solute carrier family 1 (glial high affinity glutamate transporter), member 3	NM_001166695 /// NM_001166696 /// NM_004172	0.783328	0.847632	0.657283	-1.31834	0.00511802	0.0831928
MUC5B	222268_x_at	MUC5B	mucin 5B, oligomeric mucus/gel-forming	NM_002458	0.724387	0.712627	0.845877	-1.31812	0.0034997	0.0703943
BANF1	210125_s_at	BANF1	barrier to autointegration factor 1	NM_001143985 /// NM_003860	0.694094	0.789956	0.796651	-1.31796	0.00298227	0.0650053
ITGB1BP1	203337_x_at	ITGB1BP1	integrin beta 1 binding protein 1	NM_004763 /// NM_022334	0.743482	0.775306	0.75788	-1.31786	0.00213412	0.0562024
C16orf75	226456_at	C16orf75	chromosome 16 open reading frame 75	NM_152308	0.695659	0.888629	0.707376	-1.31748	0.00559256	0.0869809
USP2	207213_s_at	USP2	ubiquitin specific peptidase 2	NM_004205 /// NM_171997	0.651494	0.842874	0.796438	-1.31742	0.00550498	0.0864033
STX6	212799_at	STX6	syntaxin 6	NM_005819	0.732784	0.761018	0.784292	-1.31741	0.00225405	0.0574095
TMEM87B	225412_at	TMEM87B	transmembrane protein 87B	NM_032824	0.720378	0.740557	0.820247	-1.31718	0.00280404	0.0636317
MERTK	211913_s_at	MERTK	c-mer proto-oncogene tyrosine kinase	NM_006343	0.759433	0.693449	0.831728	-1.31675	0.00344735	0.0699149
WDR3	218882_s_at	WDR3	WD repeat domain 3	NM_006784	0.834678	0.774053	0.678481	-1.3164	0.00398972	0.0744559
MRGPRF	227727_at	MRGPRF	MAS-related GPR, member F	NM_001098515 /// NM_145015	0.845156	0.701511	0.741043	-1.31541	0.00369052	0.0721602
GALNTL1	232548_at	GALNTL1	UDP-N-acetyl-alpha-D-galactosamine:polypeptide N-acetylgalactosaminyltransferase	NM_001168368 /// NM_020692	0.750216	0.731624	0.800962	-1.31514	0.00249382	0.0598706
ZBTB42	229691_at	ZBTB42	zinc finger and BTB domain containing 42	NM_001137601	0.851517	0.744869	0.693298	-1.31503	0.0040523	0.0748535
FIGNL1	1552921_a_at	FIGNL1	fidgetin-like 1	NM_001042762 /// NM_022116	0.836537	0.814151	0.645797	-1.31494	0.00618303	0.0912792
KIF22	202183_s_at	KIF22	kinesin family member 22	NM_007317	0.862895	0.776293	0.656973	-1.31469	0.0058733	0.0890486
RILPL2	227983_at	RILPL2	Rab interacting lysosomal protein-like 2	NM_145058	0.821837	0.728422	0.735532	-1.31449	0.00289711	0.0642881
IL4I1	230966_at	IL4I1	interleukin 4 induced 1	NM_152899 /// NM_172374	0.776444	0.800951	0.708902	-1.31391	0.00284278	0.0639469
CCDC123	1560599_a_at	CCDC123	coiled-coil domain containing 123	NM_032816	0.640498	0.79185	0.86941	-1.31383	0.00742722	0.0991351
TOR3A	218459_at	TOR3A	torsin family 3, member A	NM_022371	0.795125	0.815477	0.680285	-1.31367	0.00388502	0.0737572
ACSS3	219616_at	ACSS3	acyl-CoA synthetase short-chain family member 3	NM_024560	0.683844	0.902061	0.715431	-1.31345	0.00680337	0.0954053
CDCA2	236957_at	CDCA2	cell division cycle associated 2	NM_152562	0.813454	0.700833	0.774406	-1.31329	0.00317389	0.0668939
CLEC2D	220132_s_at	CLEC2D	C-type lectin domain family 2, member D	NM_001004419 /// NM_013269	0.872631	0.755453	0.670332	-1.31288	0.00567205	0.0878654
PTAFR	227184_at	PTAFR	platelet-activating factor receptor	NM_000952 /// NM_001164721 /// NM_001164722 /// NM_001164723	0.766253	0.740724	0.778596	-1.31287	0.00234768	0.0581071
BAT1	200041_s_at	BAT1	HLA-B associated transcript 1	NM_004640 /// NM_080598	0.770203	0.856062	0.670334	-1.31279	0.00510883	0.083134
PPAPDC1B	226150_at	PPAPDC1B	phosphatidic acid phosphatase type 2 domain containing 1B	NM_001102559 /// NM_001102560 /// NM_032483	0.722381	0.771065	0.793597	-1.31274	0.0026136	0.0613851
SERF2	218680_x_at	SERF2	chromosome 15 open reading frame 63 /// small EDRK-rich factor 2	NM_001018108 /// NM_016400	0.722765	0.833893	0.733784	-1.3125	0.00328684	0.0681344
PPAN	221649_s_at	PPAN	peter pan homolog (Drosophila)	NM_020230	0.754725	0.847336	0.691671	-1.31243	0.0041086	0.0753046
PNKD	233177_s_at	PNKD	paroxysmal nonkinesigenic dyskinesia	NM_001077399 /// NM_015488 /// NM_022572	0.765392	0.71474	0.809189	-1.31212	0.00289799	0.0642881
PTS	209694_at	PTS	6-pyruvoyltetrahydropterin synthase	NM_000317	0.739742	0.853972	0.701592	-1.31156	0.00415892	0.075626
PDXK	202671_s_at	PDXK	pyridoxal (pyridoxine, vitamin B6) kinase	NM_003681	0.733883	0.741921	0.814901	-1.31109	0.00285082	0.0639469
SURF2	205224_at	SURF2	surfeit 2	NM_017503	0.818685	0.754298	0.718683	-1.31099	0.0030335	0.0653753
MAP3K6	219278_at	MAP3K6	mitogen-activated protein kinase kinase kinase 6	NM_004672	0.72936	0.775831	0.784328	-1.31098	0.00256127	0.0608854
CASP1	211367_s_at	CASP1	caspase 1, apoptosis-related cysteine peptidase (interleukin 1, beta, convertase	NM_001223 /// NM_033292 /// NM_033293 /// NM_033294 /// NM_033295	0.687224	0.875842	0.737772	-1.31069	0.00539061	0.0853753
S1PR2	227684_at	S1PR2	sphingosine-1-phosphate receptor 2	NM_004230	0.762269	0.728747	0.799659	-1.3106	0.00267887	0.0620268
PPARD	210636_at	PPARD	peroxisome proliferator-activated receptor delta	NM_001171818 /// NM_001171819 /// NM_001171820 /// NM_006238 /// NM_177435	0.777076	0.823522	0.695045	-1.31003	0.00366258	0.0718301
MRPL54	225797_at	MRPL54	mitochondrial ribosomal protein L54	NM_172251	0.721244	0.759434	0.812458	-1.3098	0.00295487	0.0647751
BEGAIN	220795_s_at	BEGAIN	brain-enriched guanylate kinase-associated homolog (rat)	NM_001159531 /// NM_020836	0.81928	0.658707	0.825883	-1.30914	0.00575186	0.0884074
OBFC1	219100_at	OBFC1	oligonucleotide/oligosaccharide-binding fold containing 1	NM_024928	0.73021	0.716727	0.851675	-1.30911	0.0040296	0.0747539
ABHD10	222697_s_at	ABHD10	abhydrolase domain containing 10	NM_018394	0.851615	0.754466	0.693846	-1.30901	0.00438552	0.0774734
KLHDC8A	219331_s_at	KLHDC8A	kelch domain containing 8A	NM_018203	0.671249	0.867549	0.765921	-1.30882	0.00577687	0.0885796
SLC28A3	220475_at	SLC28A3	solute carrier family 28 (sodium-coupled nucleoside transporter), member 3	NM_022127	0.751061	0.789251	0.752769	-1.30863	0.00253835	0.0605976
XPNPEP2	206484_s_at	XPNPEP2	X-prolyl aminopeptidase (aminopeptidase P) 2, membrane-bound	NM_003399	0.719568	0.788512	0.787444	-1.30808	0.00289408	0.0642881
ATP2B2	204685_s_at	ATP2B2	ATPase, Ca++ transporting, plasma membrane 2	NM_001001331 /// NM_001683	0.775955	0.668303	0.861998	-1.30786	0.00583566	0.0888575
RABEPK	203150_at	RABEPK	Rab9 effector protein with kelch motifs	NM_001174152 /// NM_001174153 /// NM_005833	0.775202	0.800829	0.720346	-1.30769	0.00294708	0.0647583
SERPINB8	206034_at	SERPINB8	serpin peptidase inhibitor, clade B (ovalbumin), member 8	NM_001031848 /// NM_002640 /// NM_198833	0.698785	0.709287	0.902828	-1.3074	0.007035	0.09681
TMED5	242263_at	TMED5	transmembrane emp24 protein transport domain containing 5	NM_001167830 /// NM_016040 /// NR_030761	0.773394	0.809235	0.715071	-1.30735	0.00313911	0.0665543
RHOC	200885_at	RHOC	ras homolog gene family, member C	NM_001042678 /// NM_001042679 /// NM_175744	0.762229	0.804477	0.730249	-1.30711	0.00287037	0.0641873
C20orf152	1569466_at	C20orf152	chromosome 20 open reading frame 152	NM_080834	0.76346	0.767284	0.76446	-1.30708	0.00247682	0.0597658
ABCC9	208561_at	ABCC9	ATP-binding cassette, sub-family C (CFTR/MRP), member 9	NM_005691 /// NM_020297 /// NM_020298	0.724494	0.830386	0.74683	-1.30563	0.00346089	0.0699365
HDHD2	223155_at	HDHD2	haloacid dehalogenase-like hydrolase domain containing 2	NM_032124	0.689013	0.86068	0.757655	-1.30562	0.00505838	0.0830044
WDR74	221712_s_at	WDR74	WD repeat domain 74	NM_018093	0.771673	0.782987	0.743684	-1.30559	0.00265517	0.0618366
CISD3	226727_at	CISD3	CDGSH iron sulfur domain 3	NM_001136498	0.766696	0.73517	0.798077	-1.3051	0.00284642	0.0639469
HCCS	203746_s_at	HCCS	holocytochrome c synthase	NM_001122608 /// NM_001171991 /// NM_005333	0.786761	0.765989	0.746514	-1.30509	0.00267588	0.0620268
ZDHHC6	218249_at	ZDHHC6	zinc finger, DHHC-type containing 6	NM_022494	0.804103	0.83563	0.669832	-1.30488	0.00548798	0.0862511
KIAA0913	216345_at	KIAA0913	KIAA0913	NM_015037	0.718531	0.894083	0.701772	-1.30415	0.0065752	0.0936114
SGCD	213543_at	SGCD	sarcoglycan, delta (35kDa dystrophin-associated glycoprotein)	NM_000337 /// NM_001128209 /// NM_172244	0.723128	0.76199	0.818215	-1.30414	0.00329354	0.0681344
UBE3A	212278_x_at	UBE3A	ubiquitin protein ligase E3A	NM_000462 /// NM_130838 /// NM_130839	0.714261	0.891946	0.708007	-1.30393	0.00640295	0.0925482
NUP85	218014_at	NUP85	nucleoporin 85kDa	NM_024844	0.809144	0.819212	0.68097	-1.30359	0.00478887	0.0814033
C11orf2	217969_at	C11orf2	chromosome 11 open reading frame 2	NM_013265	0.752746	0.772679	0.777088	-1.30305	0.00269702	0.0622266
MRS2	218536_at	MRS2	MRS2 magnesium homeostasis factor homolog (S. cerevisiae)	NM_020662	0.729742	0.869081	0.713569	-1.30252	0.00511017	0.083134
ASL	204608_at	ASL	argininosuccinate lyase	NM_000048 /// NM_001024943 /// NM_001024944 /// NM_001024946	0.749493	0.693043	0.871394	-1.30242	0.00559278	0.0869809
CSF3R	203591_s_at	CSF3R	colony stimulating factor 3 receptor (granulocyte)	NM_000760 /// NM_156038 /// NM_156039 /// NM_172313	0.770746	0.795206	0.738602	-1.30237	0.00292166	0.0645249
RASAL2	222810_s_at	RASAL2	RAS protein activator like 2	NM_004841 /// NM_170692	0.717162	0.727495	0.868027	-1.30219	0.0050512	0.0830044
ANKRD50	236189_at	ANKRD50	ankyrin repeat domain 50	NM_001167882 /// NM_020337	0.782452	0.793319	0.730115	-1.30187	0.00305788	0.0657923
FAM173A	219709_x_at	FAM173A	family with sequence similarity 173, member A	NM_023933	0.808764	0.821055	0.682646	-1.30178	0.0048892	0.0819406
TAF5	210053_at	TAF5	TAF5 RNA polymerase II, TATA box binding protein (TBP)-associated factor, 100kDa	NM_006951	0.846374	0.764178	0.701237	-1.30155	0.00451936	0.0786821
RAPGEF5	204680_s_at	RAPGEF5	Rap guanine nucleotide exchange factor (GEF) 5	NM_012294	0.742223	0.698718	0.876157	-1.30075	0.00578839	0.0886113
PRPS2	203401_at	PRPS2	phosphoribosyl pyrophosphate synthetase 2	NM_001039091 /// NM_002765	0.762449	0.824902	0.722559	-1.30069	0.00360639	0.0716504
CORO7	219040_at	CORO7	coronin 7	NM_024535	0.83566	0.726291	0.748902	-1.3006	0.00382057	0.0730176
HMBS	203040_s_at	HMBS	hydroxymethylbilane synthase	NM_000190 /// NM_001024382	0.758417	0.859644	0.69727	-1.30054	0.00513124	0.0832644
SPPL2A	226353_at	SPPL2A	signal peptide peptidase-like 2A	NM_032802	0.736579	0.831439	0.74286	-1.30025	0.00366213	0.0718301
TRAIP	205598_at	TRAIP	TRAF interacting protein	NM_005879	0.754276	0.840707	0.717439	-1.30021	0.00409121	0.0750559
C19orf12	225863_s_at	C19orf12	chromosome 19 open reading frame 12	NM_001031726 /// NM_031448	0.797479	0.72646	0.78604	-1.2998	0.00327041	0.068058
ALDH1A3	203180_at	ALDH1A3	aldehyde dehydrogenase 1 family, member A3	NM_000693	0.68856	0.877744	0.753573	-1.29976	0.00624106	0.0917584
THOC4	226319_s_at	THOC4	THO complex 4	NM_005782	0.731706	0.893334	0.69742	-1.29933	0.00690075	0.0959954
PDCD1LG2	224399_at	PDCD1LG2	programmed cell death 1 ligand 2	NM_025239	0.826849	0.721795	0.766102	-1.29805	0.00380878	0.0730176
ISY1	223428_s_at	ISY1	ISY1 splicing factor homolog (S. cerevisiae)	NM_020701	0.728965	0.85456	0.734173	-1.29793	0.0045943	0.0792005
TSTA3	201644_at	TSTA3	tissue specific transplantation antigen P35B	NM_003313	0.836094	0.708782	0.772076	-1.29779	0.00431679	0.076952
GMEB1	220938_s_at	GMEB1	glucocorticoid modulatory element binding protein 1	NM_006582 /// NM_024482	0.723319	0.755951	0.837242	-1.2975	0.00406145	0.0748535
INF2	222535_at	INF2	inverted formin, FH2 and WH2 domain containing	NM_001031714 /// NM_022489 /// NM_032714	0.718378	0.732467	0.870937	-1.29705	0.00545992	0.0859918
PPM1G	200913_at	PPM1G	protein phosphatase, Mg2+/Mn2+ dependent, 1G	NM_002707 /// NM_177983	0.796603	0.719413	0.8008	-1.29647	0.00369607	0.0721899
BCS1L	207618_s_at	BCS1L	BCS1-like (yeast)	NM_001079866 /// NM_004328	0.860401	0.744138	0.716842	-1.29641	0.00501505	0.0828378
SLC20A1	201920_at	SLC20A1	solute carrier family 20 (phosphate transporter), member 1	NM_005415	0.820127	0.805873	0.69562	-1.29567	0.00479365	0.0814033
NCRNA00081	213220_at	NCRNA00081	non-protein coding RNA 81	NR_015402 /// NR_024140 /// NR_024141 /// NR_024142 /// NR_024143	0.804896	0.762323	0.749553	-1.29551	0.00327923	0.068058
SIX1	228347_at	SIX1	SIX homeobox 1	NM_005982	0.817077	0.778159	0.723696	-1.2953	0.00378373	0.0728473
SCD	200832_s_at	SCD	stearoyl-CoA desaturase (delta-9-desaturase)	NM_005063	0.729814	0.862824	0.731107	-1.29505	0.00510982	0.083134
MED11	226958_s_at	MED11	mediator complex subunit 11	NM_001001683	0.758127	0.729293	0.833235	-1.29478	0.00403282	0.0747539
PPP1CA	200846_s_at	PPP1CA	protein phosphatase 1, catalytic subunit, alpha isozyme	NM_001008709 /// NM_002708 /// NM_206873	0.809176	0.755501	0.754234	-1.29441	0.00338658	0.0693054
RBM47	218035_s_at	RBM47	RNA binding motif protein 47	NM_001098634 /// NM_019027	0.765336	0.830833	0.7258	-1.29401	0.00407068	0.0748535
PVRIG	219812_at	PVRIG	poliovirus receptor related immunoglobulin domain containing	NM_024070	0.729868	0.803124	0.787536	-1.2939	0.00361539	0.0716849
SERPINB1	212268_at	SERPINB1	serpin peptidase inhibitor, clade B (ovalbumin), member 1	NM_030666	0.730154	0.782374	0.808926	-1.29346	0.0036806	0.0720627
EFCAB6	233600_at	EFCAB6	EF-hand calcium binding domain 6	NM_022785 /// NM_198856	0.797783	0.708232	0.81825	-1.29326	0.00443083	0.0778932
RAB3IP	231399_at	RAB3IP	RAB3A interacting protein (rabin3)	NM_001024647 /// NM_022456 /// NM_175623 /// NM_175624 /// NM_175625	0.882496	0.739731	0.708316	-1.29319	0.00646633	0.0929384
RABGGTA	203573_s_at	RABGGTA	Rab geranylgeranyltransferase, alpha subunit	NM_004581 /// NM_182836	0.758497	0.744362	0.819848	-1.29273	0.00370219	0.0722083
ATP5S	206993_at	ATP5S	ATP synthase, H+ transporting, mitochondrial F0 complex, subunit s (factor B)	NM_001003803 /// NM_001003805 /// NM_015684	0.797552	0.786118	0.739373	-1.2921	0.00352304	0.0706825
NGRN	224281_s_at	NGRN	neugrin, neurite outgrowth associated	NM_001033088 /// NM_016645 /// NR_028052	0.756734	0.878426	0.697877	-1.29179	0.00662957	0.0939761
SMC1B	1553249_at	SMC1B	structural maintenance of chromosomes 1B	NM_148674	0.762813	0.711575	0.854938	-1.29161	0.00522562	0.0839244
UMPS	202706_s_at	UMPS	uridine monophosphate synthetase	NM_000373 /// NR_033434 /// NR_033437	0.797556	0.862958	0.674835	-1.29128	0.00734291	0.0985628
TTL	224908_s_at	TTL	tubulin tyrosine ligase	NM_153712	0.690198	0.853241	0.789399	-1.29088	0.00610225	0.0908131
C5orf22	1552660_a_at	C5orf22	chromosome 5 open reading frame 22	NM_018356	0.73806	0.830522	0.759064	-1.29051	0.00411651	0.0753837
SPOPL	225659_at	SPOPL	speckle-type POZ protein-like	NM_001001664	0.852855	0.742851	0.734803	-1.29028	0.00489684	0.0819406
IDH3A	231137_at	IDH3A	isocitrate dehydrogenase 3 (NAD+) alpha	NM_005530	0.703554	0.812372	0.81477	-1.29014	0.00494445	0.082374
RNF125	207735_at	RNF125	ring finger protein 125	NM_017831	0.756044	0.73568	0.837414	-1.29005	0.00435404	0.0771355
EPCAM	201839_s_at	EPCAM	epithelial cell adhesion molecule	NM_002354	0.772386	0.853415	0.706777	-1.28995	0.00545549	0.0859706
IFT57	222519_s_at	IFT57	intraflagellar transport 57 homolog (Chlamydomonas)	NM_018010	0.857361	0.79356	0.684985	-1.28981	0.00665187	0.0940542
KRT18	201596_x_at	KRT18	keratin 18	NM_000224 /// NM_199187	0.818201	0.769664	0.740917	-1.28929	0.00389585	0.0738668
SP140L	223934_at	SP140L	SP140 nuclear body protein-like	NM_138402	0.801738	0.8014	0.726448	-1.28915	0.00407445	0.0748535
PSMC3	201267_s_at	PSMC3	proteasome (prosome, macropain) 26S subunit, ATPase, 3	NM_002804	0.710715	0.838797	0.783082	-1.28906	0.00500334	0.0827482
PSMB10	202659_at	PSMB10	proteasome (prosome, macropain) subunit, beta type, 10	NM_002801	0.70118	0.810789	0.821463	-1.28891	0.00522781	0.0839244
C12orf10	218220_at	C12orf10	chromosome 12 open reading frame 10	NM_021640	0.855031	0.734207	0.743939	-1.28889	0.00506954	0.0830044
CKLF	223451_s_at	CKLF	chemokine-like factor	NM_001040138 /// NM_016326 /// NM_016951 /// NM_181640 /// NM_181641	0.749169	0.882679	0.707257	-1.28831	0.00688159	0.0959954
IRF6	1552477_a_at	IRF6	interferon regulatory factor 6	NM_006147	0.71778	0.792966	0.821859	-1.2882	0.00455635	0.0789024
CRIP2	208978_at	CRIP2	cysteine-rich protein 2	NM_001312	0.733807	0.773955	0.824165	-1.28794	0.00419517	0.0757849
F3	204363_at	F3	coagulation factor III (thromboplastin, tissue factor)	NM_001178096 /// NM_001993	0.705172	0.806905	0.822843	-1.28777	0.00514355	0.0833467
MLKL	238025_at	MLKL	mixed lineage kinase domain-like	NM_001142497 /// NM_152649	0.685062	0.797319	0.859557	-1.28662	0.0071119	0.097216
ACYP1	205260_s_at	ACYP1	acylphosphatase 1, erythrocyte (common) type	NM_001107 /// NM_203488	0.784527	0.826856	0.727092	-1.28471	0.00464017	0.0796854
TRIM59	235476_at	TRIM59	tripartite motif-containing 59	NM_173084	0.810413	0.794112	0.733999	-1.28402	0.00432095	0.0769667
LCMT2	204012_s_at	LCMT2	leucine carboxyl methyltransferase 2	NM_014793	0.781755	0.858028	0.704749	-1.2837	0.00628503	0.0919724
ASMTL	209394_at	ASMTL	acetylserotonin O-methyltransferase-like	NM_001173473 /// NM_001173474 /// NM_004192	0.814893	0.720895	0.805069	-1.28351	0.00483396	0.0816548
KCNMB4	222857_s_at	KCNMB4	potassium large conductance calcium-activated channel, subfamily M, beta member	NM_014505	0.76577	0.712684	0.866744	-1.28343	0.00634703	0.0923069
DDX54	219111_s_at	DDX54	DEAD (Asp-Glu-Ala-Asp) box polypeptide 54	NM_001111322 /// NM_024072	0.723492	0.795865	0.821609	-1.28338	0.00479624	0.0814033
GSPT1	225276_at	GSPT1	G1 to S phase transition 1	NM_001130006 /// NM_001130007 /// NM_002094	0.735926	0.88405	0.727249	-1.28332	0.00704669	0.09681
FYTTD1	224642_at	FYTTD1	forty-two-three domain containing 1	NM_001011537 /// NM_032288 /// NR_027840	0.789445	0.833908	0.719166	-1.28322	0.00515571	0.0834251
TIMM8A	205217_at	TIMM8A	translocase of inner mitochondrial membrane 8 homolog A (yeast)	NM_001145951 /// NM_004085	0.829391	0.827252	0.689985	-1.28308	0.00680064	0.0954012
MRPL30	223996_s_at	MRPL30	mitochondrial ribosomal protein L30	NM_145212 /// NM_145213	0.716875	0.887136	0.744471	-1.28302	0.00739041	0.0989331
SULT1A3	209607_x_at	SULT1A3	sulfotransferase family, cytosolic, 1A, phenol-preferring, member 3 /// sulfotra	NM_001017389 /// NM_001017390 /// NM_003166 /// NM_177552	0.728553	0.84317	0.771013	-1.28287	0.00512179	0.0831935
SULT1A4	209607_x_at	SULT1A4	sulfotransferase family, cytosolic, 1A, phenol-preferring, member 3 /// sulfotra	NM_001017389 /// NM_001017390 /// NM_003166 /// NM_177552	0.728553	0.84317	0.771013	-1.28287	0.00512179	0.0831935
ATP2C2	236171_at	ATP2C2	ATPase, Ca++ transporting, type 2C, member 2	NM_014861	0.842885	0.754546	0.744912	-1.28277	0.00490981	0.0820342
SPIN2A	211704_s_at	SPIN2A	spindlin family, member 2A /// spindlin family, member 2B	NM_001006681 /// NM_001006682 /// NM_001006683 /// NM_019003	0.855995	0.740417	0.748604	-1.28213	0.00549793	0.0863618
SPIN2B	211704_s_at	SPIN2B	spindlin family, member 2A /// spindlin family, member 2B	NM_001006681 /// NM_001006682 /// NM_001006683 /// NM_019003	0.855995	0.740417	0.748604	-1.28213	0.00549793	0.0863618
SNRNP35	205300_s_at	SNRNP35	small nuclear ribonucleoprotein 35kDa (U11/U12)	NM_022717 /// NM_180699 /// NM_180703	0.705949	0.815161	0.825025	-1.28181	0.0058169	0.0888114
KIAA1033	212794_s_at	KIAA1033	KIAA1033	NM_015275	0.76543	0.754916	0.822089	-1.28163	0.00433672	0.07707
FDPS	201275_at	FDPS	farnesyl diphosphate synthase (farnesyl pyrophosphate synthetase, dimethylallylt	NM_001135821 /// NM_001135822 /// NM_002004	0.744938	0.875149	0.728757	-1.28156	0.00660523	0.0937327
FAM46C	226811_at	FAM46C	family with sequence similarity 46, member C	NM_017709	0.800217	0.826416	0.71866	-1.28142	0.00522936	0.0839244
WNT8B	207612_at	WNT8B	wingless-type MMTV integration site family, member 8B	NM_003393	0.845852	0.795223	0.707129	-1.28107	0.00612384	0.0909143
AGFG1	213926_s_at	AGFG1	ArfGAP with FG repeats 1	NM_001135187 /// NM_001135188 /// NM_001135189 /// NM_004504	0.773318	0.714669	0.861134	-1.28082	0.00629662	0.0920188
ATP10A	214256_at	ATP10A	ATPase, class V, type 10A	NM_024490	0.785826	0.703139	0.861467	-1.28075	0.00680685	0.09542
HMGB2	236091_at	HMGB2	high-mobility group box 2	NM_001130688 /// NM_001130689 /// NM_002129	0.770813	0.777354	0.794799	-1.28053	0.00395399	0.0742279
ANKH	223093_at	ANKH	ankylosis, progressive homolog (mouse)	NM_054027	0.839937	0.789859	0.721234	-1.27853	0.00564787	0.087647
AIM1L	220289_s_at	AIM1L	absent in melanoma 1-like	NM_001039775	0.760294	0.81565	0.772208	-1.27818	0.00440834	0.0776419
GPATCH4	224632_at	GPATCH4	G patch domain containing 4	NM_015590 /// NM_182679	0.750172	0.798088	0.799857	-1.27818	0.00439877	0.0775778
POGK	239392_s_at	POGK	pogo transposable element with KRAB domain	NM_017542	0.805871	0.780561	0.761345	-1.27815	0.00426702	0.0764576
TFPT	218996_at	TFPT	TCF3 (E2A) fusion partner (in childhood Leukemia)	NM_013342	0.839258	0.723007	0.790436	-1.27751	0.00567127	0.0878654
ENC1	201340_s_at	ENC1	ectodermal-neural cortex 1 (with BTB-like domain)	NM_003633	0.722709	0.845317	0.785204	-1.27745	0.00583416	0.0888575
TOE1	204080_at	TOE1	target of EGR1, member 1 (nuclear)	NM_025077	0.816376	0.791159	0.742953	-1.27731	0.00473133	0.0807558
STEAP1	205542_at	STEAP1	six transmembrane epithelial antigen of the prostate 1	NM_012449	0.770067	0.757276	0.823005	-1.27724	0.00463714	0.0796682
DNLZ	228272_at	DNLZ	DNL-type zinc finger	NM_001080849	0.794283	0.803442	0.752695	-1.27688	0.00447005	0.078202
RIMS2	206137_at	RIMS2	regulating synaptic membrane exocytosis 2	NM_001100117 /// NM_014677	0.801085	0.708393	0.846514	-1.27684	0.00658342	0.0936471
FIBP	202041_s_at	FIBP	fibroblast growth factor (acidic) intracellular binding protein	NM_004214 /// NM_198897	0.726332	0.757378	0.873414	-1.27675	0.00693287	0.0962237
LYPLA2	202292_x_at	LYPLA2	lysophospholipase II	NM_007260	0.759506	0.783759	0.808294	-1.27616	0.00446099	0.078183
GPR172A	218151_x_at	GPR172A	G protein-coupled receptor 172A	NM_024531	0.798982	0.751631	0.801643	-1.27592	0.0045733	0.0790562
LDB3	234130_at	LDB3	LIM domain binding 3	NM_001080114 /// NM_001080115 /// NM_001080116 /// NM_001171610 /// NM_001171611	0.735158	0.762673	0.858815	-1.27583	0.00614097	0.0910308
RMND5B	218262_at	RMND5B	required for meiotic nuclear division 5 homolog B (S. cerevisiae)	NM_022762	0.822068	0.713967	0.820449	-1.27581	0.00612133	0.0909143
NR2C2AP	226839_at	NR2C2AP	nuclear receptor 2C2-associated protein	NM_176880	0.836867	0.821064	0.701352	-1.27549	0.0071008	0.0971559
ECE2	227103_s_at	ECE2	endothelin converting enzyme 2	NM_001037324 /// NM_001100120 /// NM_001100121 /// NM_014693 /// NM_032331	0.790089	0.843261	0.72333	-1.27548	0.00596448	0.0898921
NPAS4	1554299_at	NPAS4	neuronal PAS domain protein 4	NM_178864	0.726603	0.758337	0.875015	-1.27529	0.0071502	0.0973511
NUDT1	204766_s_at	NUDT1	nudix (nucleoside diphosphate linked moiety X)-type motif 1	NM_002452 /// NM_198948 /// NM_198949 /// NM_198950 /// NM_198952 /// NM_198953	0.770785	0.838605	0.746036	-1.27524	0.00529521	0.084631
ANKS6	1554923_at	ANKS6	ankyrin repeat and sterile alpha motif domain containing 6	NM_173551	0.837321	0.722439	0.797565	-1.27501	0.00592721	0.0895198
VRK3	239190_at	VRK3	vaccinia related kinase 3	NM_001025778 /// NM_016440	0.841238	0.703342	0.815858	-1.27477	0.00710634	0.097187
BUB3	201457_x_at	BUB3	budding uninhibited by benzimidazoles 3 homolog (yeast)	NM_001007793 /// NM_004725	0.758815	0.858041	0.741826	-1.27455	0.00612729	0.0909216
LRRC59	222231_s_at	LRRC59	leucine rich repeat containing 59	NM_018509	0.791139	0.839588	0.727213	-1.27452	0.00584046	0.0888575
MCFD2	212246_at	MCFD2	multiple coagulation factor deficiency 2	NM_001171506 /// NM_001171507 /// NM_001171508 /// NM_001171509 /// NM_001171510	0.726607	0.829818	0.80188	-1.27412	0.00573821	0.088349
MRPL27	224330_s_at	MRPL27	mitochondrial ribosomal protein L27	NM_016504	0.810299	0.770491	0.774846	-1.27386	0.00458778	0.0792005
CACNB3	34726_at	CACNB3	calcium channel, voltage-dependent, beta 3 subunit	NM_000725	0.80761	0.758099	0.790388	-1.27373	0.00467478	0.080091
C20orf7	222894_x_at	C20orf7	chromosome 20 open reading frame 7	NM_001039375 /// NM_024120 /// NR_029377	0.749825	0.879974	0.733529	-1.27365	0.00748876	0.0993344
CSTF3	229666_s_at	CSTF3	cleavage stimulation factor, 3' pre-RNA, subunit 3, 77kDa	NM_001033505 /// NM_001033506 /// NM_001326	0.722642	0.82225	0.815137	-1.27338	0.00595603	0.0898238
DERL1	219402_s_at	DERL1	Der1-like domain family, member 1	NM_001134671 /// NM_024295	0.750089	0.826414	0.781383	-1.27333	0.00509016	0.0830497
GSK3B	240562_at	GSK3B	glycogen synthase kinase 3 beta	NM_001146156 /// NM_002093	0.750433	0.784534	0.823132	-1.27312	0.00504249	0.0829692
WARS	200628_s_at	WARS	tryptophanyl-tRNA synthetase	NM_004184 /// NM_173701 /// NM_213645 /// NM_213646	0.715527	0.854696	0.792546	-1.27306	0.00689423	0.0959954
C9orf89	223398_at	C9orf89	chromosome 9 open reading frame 89	NM_032310	0.789451	0.789065	0.778124	-1.27303	0.00446404	0.0781848
SNX8	223241_at	SNX8	sorting nexin 8	NM_013321	0.717604	0.7884	0.858033	-1.27239	0.0069842	0.0965262
SSX2IP	203016_s_at	SSX2IP	synovial sarcoma, X breakpoint 2 interacting protein	NM_001166293 /// NM_001166294 /// NM_001166295 /// NM_001166417 /// NM_014021	0.748285	0.813794	0.797278	-1.27228	0.00504607	0.0829863
ACTR1A	200720_s_at	ACTR1A	ARP1 actin-related protein 1 homolog A, centractin alpha (yeast)	NM_005736	0.72187	0.811042	0.829713	-1.27211	0.00620505	0.0913935
MOAP1	212508_at	MOAP1	modulator of apoptosis 1	NM_022151	0.763465	0.804798	0.792653	-1.27096	0.00481963	0.0815854
ZC3H18	238416_x_at	ZC3H18	zinc finger CCCH-type containing 18	NM_144604	0.786304	0.81933	0.756232	-1.27086	0.0050872	0.083044
PTRH2	218732_at	PTRH2	peptidyl-tRNA hydrolase 2	NM_016077	0.815874	0.79005	0.756637	-1.2704	0.00507544	0.0830044
RPS6KA5	204633_s_at	RPS6KA5	ribosomal protein S6 kinase, 90kDa, polypeptide 5	NM_004755 /// NM_182398	0.794485	0.831358	0.738517	-1.27035	0.00574041	0.088349
MGLL	211026_s_at	MGLL	monoglyceride lipase	NM_001003794 /// NM_007283	0.781	0.736453	0.849734	-1.26952	0.00635099	0.0923069
SEC16B	228150_at	SEC16B	SEC16 homolog B (S. cerevisiae)	NM_033127	0.779958	0.811338	0.772792	-1.26927	0.0049508	0.082374
CCT7	200812_at	CCT7	chaperonin containing TCP1, subunit 7 (eta)	NM_001009570 /// NM_001166284 /// NM_001166285 /// NM_006429 /// NR_029402 /// N	0.75352	0.833345	0.779512	-1.2689	0.00558736	0.0869656
TCF4	212382_at	TCF4	transcription factor 4	NM_001083962 /// NM_003199	0.772382	0.789229	0.803235	-1.26874	0.00491341	0.0820342
CCNYL1	228810_at	CCNYL1	cyclin Y-like 1	NM_001142300 /// NM_152523	0.732717	0.858066	0.779438	-1.26839	0.00687955	0.0959954
GALK2	205219_s_at	GALK2	galactokinase 2	NM_001001556 /// NM_002044	0.781347	0.850532	0.737717	-1.26821	0.00648106	0.0930479
C10orf35	226313_at	C10orf35	chromosome 10 open reading frame 35	NM_145306	0.739059	0.850223	0.780379	-1.26812	0.00644516	0.0927749
KCNK7	224008_s_at	KCNK7	potassium channel, subfamily K, member 7	NM_005714 /// NM_033347 /// NM_033348 /// NM_033455	0.765217	0.814707	0.787355	-1.26769	0.00518938	0.0835953
EBP	213787_s_at	EBP	emopamil binding protein (sterol isomerase)	NM_006579	0.735469	0.862552	0.775055	-1.26699	0.00714475	0.0973511
PI4K2A	209346_s_at	PI4K2A	phosphatidylinositol 4-kinase type 2 alpha	NM_018425	0.741039	0.784693	0.847322	-1.26611	0.00651234	0.0933012
PARVA	222454_s_at	PARVA	parvin, alpha	NM_018222	0.793785	0.727668	0.85302	-1.2661	0.00715845	0.0973711
MPZL2	230518_at	MPZL2	myelin protein zero-like 2	NM_005797 /// NM_144765	0.782601	0.802382	0.785101	-1.26586	0.00511354	0.0831544
H2AFY	214501_s_at	H2AFY	H2A histone family, member Y	NM_001040158 /// NM_004893 /// NM_138609 /// NM_138610	0.785316	0.794586	0.790476	-1.26564	0.00508769	0.083044
EIF5A	201123_s_at	EIF5A	eukaryotic translation initiation factor 5A	NM_001143760 /// NM_001143761 /// NM_001143762 /// NM_001970	0.757158	0.864019	0.754845	-1.26517	0.00713459	0.097321
C11orf48	221637_s_at	C11orf48	chromosome 11 open reading frame 48	NM_024099	0.765569	0.841191	0.767516	-1.26477	0.00609632	0.0908131
P4HA3	228703_at	P4HA3	prolyl 4-hydroxylase, alpha polypeptide III	NM_182904	0.778234	0.807167	0.787822	-1.26425	0.00531547	0.084786
MPHOSPH6	203740_at	MPHOSPH6	M-phase phosphoprotein 6	NM_005792	0.776425	0.853617	0.74738	-1.26387	0.00683301	0.0957184
NEK9	212299_at	NEK9	NIMA (never in mitosis gene a)- related kinase 9	NM_033116	0.804404	0.843808	0.729829	-1.26382	0.00712415	0.0972609
RANBP1	202483_s_at	RANBP1	RAN binding protein 1	NM_002882	0.805047	0.840862	0.731855	-1.26378	0.00697154	0.0963853
GPATCH2	242224_at	GPATCH2	G patch domain containing 2	NM_018040	0.821147	0.74832	0.806818	-1.26349	0.00608274	0.0907507
SLC27A5	219733_s_at	SLC27A5	solute carrier family 27 (fatty acid transporter), member 5	NM_012254	0.846615	0.75064	0.780557	-1.26326	0.00657492	0.0936114
CIB1	201953_at	CIB1	calcium and integrin binding 1 (calmyrin)	NM_006384	0.832884	0.818528	0.728932	-1.26248	0.00721028	0.0977225
MRPL4	223743_s_at	MRPL4	mitochondrial ribosomal protein L4	NM_015956 /// NM_146387 /// NM_146388	0.794107	0.733031	0.85448	-1.26213	0.00749771	0.0994195
COMMD5	223198_x_at	COMMD5	COMM domain containing 5	NM_001081003 /// NM_001081004 /// NM_014066	0.824346	0.77332	0.780787	-1.26183	0.00583657	0.0888575
TDRKH	221052_at	TDRKH	tudor and KH domain containing	NM_001083963 /// NM_001083964 /// NM_001083965 /// NM_006862	0.858892	0.782319	0.740935	-1.26173	0.00743493	0.0991351
TIMM8B	223478_at	TIMM8B	translocase of inner mitochondrial membrane 8 homolog B (yeast)	NM_012459 /// NR_028383	0.734563	0.8407	0.806432	-1.26157	0.00714612	0.0973511
SSRP1	200956_s_at	SSRP1	structure specific recognition protein 1	NM_003146	0.772717	0.781471	0.825117	-1.26139	0.00589754	0.0893281
BHLHE40	201170_s_at	BHLHE40	basic helix-loop-helix family, member e40	NM_003670	0.796606	0.831661	0.75391	-1.26037	0.00642892	0.0927406
RRP8	203171_s_at	RRP8	ribosomal RNA processing 8, methyltransferase, homolog (yeast)	NM_015324	0.81327	0.780994	0.789216	-1.25885	0.00589857	0.0893281
HIRIP3	204504_s_at	HIRIP3	HIRA interacting protein 3	NM_003609	0.769985	0.829745	0.784966	-1.25866	0.00629678	0.0920188
LYSMD2	226748_at	LYSMD2	LysM, putative peptidoglycan-binding, domain containing 2	NM_001143917 /// NM_153374	0.807139	0.840148	0.739722	-1.25858	0.0073297	0.0984551
JMJD6	212722_s_at	JMJD6	jumonji domain containing 6	NM_001081461 /// NM_015167	0.843025	0.746611	0.797509	-1.25828	0.00715836	0.0973711
ZNF496	225349_at	ZNF496	zinc finger protein 496	NM_032752	0.81952	0.736748	0.83266	-1.25762	0.00752934	0.0995697
SENP1	1552812_a_at	SENP1	SUMO1/sentrin specific peptidase 1	NM_014554	0.742512	0.807928	0.839474	-1.25691	0.00743295	0.0991351
PLAUR	214866_at	PLAUR	plasminogen activator, urokinase receptor	NM_001005376 /// NM_001005377 /// NM_002659	0.797448	0.817214	0.773652	-1.25633	0.00627941	0.0919724
WDYHV1	219060_at	WDYHV1	WDYHV motif containing 1	NM_018024	0.793197	0.811494	0.78441	-1.2558	0.00618333	0.0912792
UBIAD1	219131_at	UBIAD1	UbiA prenyltransferase domain containing 1	NM_013319	0.785504	0.826482	0.778766	-1.25527	0.00651939	0.0933012
ADRM1	201281_at	ADRM1	adhesion regulating molecule 1	NM_007002 /// NM_175573	0.750623	0.801979	0.84021	-1.2551	0.00738483	0.0989331
CHST4	220446_s_at	CHST4	carbohydrate (N-acetylglucosamine 6-O) sulfotransferase 4	NM_001166395 /// NM_005769	0.826428	0.762645	0.804331	-1.25414	0.00690176	0.0959954
POLA2	204441_s_at	POLA2	polymerase (DNA directed), alpha 2 (70kD subunit)	NM_002689	0.757155	0.820867	0.815678	-1.25413	0.00703981	0.09681
C14orf21	225514_at	C14orf21	chromosome 14 open reading frame 21	NM_174913	0.820517	0.791533	0.78082	-1.254	0.00653018	0.0933771
SERPINB6	211474_s_at	SERPINB6	serpin peptidase inhibitor, clade B (ovalbumin), member 6	NM_004568	0.783159	0.820462	0.78995	-1.25361	0.00656022	0.0935507
MTF1	205322_s_at	MTF1	metal-regulatory transcription factor 1	NM_005955	0.817608	0.823964	0.753943	-1.25334	0.00730209	0.098256
ALKBH5	228034_x_at	ALKBH5	alkB, alkylation repair homolog 5 (E. coli)	NM_017758	0.764446	0.8477	0.783905	-1.25328	0.007507	0.0994755
APOM	205682_x_at	APOM	apolipoprotein M	NM_019101	0.757496	0.820783	0.821532	-1.25099	0.00751893	0.0995209
NOP10	217962_at	NOP10	NOP10 ribonucleoprotein homolog (yeast)	NM_018648	0.808478	0.785467	0.807501	-1.24938	0.00695927	0.0963373
CLDN7	202790_at	CLDN7	claudin 7	NM_001307	0.786153	0.811472	0.804511	-1.24899	0.00700675	0.0967357
LOC339290	243426_at	LOC339290	hypothetical LOC339290	NR_015389	0.781404	0.814875	0.806654	-1.24867	0.00713599	0.097321
NCRNA00152	225799_at	NCRNA00152	hypothetical LOC541471 /// non-protein coding RNA 152	NR_015395 /// NR_024204 /// NR_024205 /// NR_024206 /// NR_024373	0.793198	0.789872	0.820968	-1.24811	0.00720205	0.0976785
LOC541471	225799_at	LOC541471	hypothetical LOC541471 /// non-protein coding RNA 152	NR_015395 /// NR_024204 /// NR_024205 /// NR_024206 /// NR_024373	0.793198	0.789872	0.820968	-1.24811	0.00720205	0.0976785
SNRPD1	202691_at	SNRPD1	small nuclear ribonucleoprotein D1 polypeptide 16kDa	NM_006938	0.788896	0.824591	0.79111	-1.24787	0.00730077	0.098256
KCNK1	204678_s_at	KCNK1	potassium channel, subfamily K, member 1	NM_002245	0.79123	0.799321	0.818663	-1.24534	0.00752058	0.0995209
HERC2P2	217317_s_at	HERC2P2	hect domain and RLD 2 pseudogene 2 /// hect domain and RLD 2 pseudogene 3 /// he	NR_002824	1.27577	1.22359	1.23818	1.24564	0.00754452	0.0997367
RBM4B	209497_s_at	RBM4B	RNA binding motif protein 4B	NM_031492	1.22027	1.27658	1.24398	1.24673	0.00741459	0.0991351
NFKB1	209239_at	NFKB1	nuclear factor of kappa light polypeptide gene enhancer in B-cells 1	NM_001165412 /// NM_003998	1.23008	1.27425	1.2388	1.24756	0.00723138	0.0978057
AGA	204332_s_at	AGA	aspartylglucosaminidase	NM_000027 /// NM_001171988 /// NR_033655	1.21823	1.23856	1.29133	1.249	0.00726678	0.0981153
KIAA0114	224870_at	KIAA0114	KIAA0114	NR_024031	1.24193	1.22192	1.28426	1.2491	0.00714659	0.0973511
BPTF	232909_s_at	BPTF	bromodomain PHD finger transcription factor	NM_004459 /// NM_182641	1.20802	1.26024	1.28198	1.24972	0.00718734	0.0975803
ZNF211	205437_at	ZNF211	zinc finger protein 211	NM_006385 /// NM_198855	1.25969	1.19826	1.2962	1.25073	0.00731303	0.0983336
C3	217767_at	C3	complement component 3	NM_000064	1.26172	1.28929	1.20382	1.25109	0.00711969	0.0972609
FOXK1	226715_at	FOXK1	forkhead box K1	NM_001037165	1.2472	1.31401	1.19533	1.25124	0.0075168	0.0995209
EEA1	204841_s_at	EEA1	early endosome antigen 1	NM_003566	1.29394	1.23289	1.22919	1.25166	0.00688786	0.0959954
ABCC3	209641_s_at	ABCC3	ATP-binding cassette, sub-family C (CFTR/MRP), member 3	NM_001144070 /// NM_003786	1.24334	1.25226	1.26163	1.25236	0.00649548	0.0931642
DPH5	222360_at	DPH5	DPH5 homolog (S. cerevisiae)	NM_001077394 /// NM_001077395 /// NM_015958	1.21225	1.31442	1.23396	1.25278	0.00713159	0.097321
SSPN	204963_at	SSPN	sarcospan (Kras oncogene-associated gene)	NM_001135823 /// NM_005086	1.22197	1.22739	1.31235	1.25323	0.00698976	0.096535
ZBTB3	220391_at	ZBTB3	zinc finger and BTB domain containing 3	NM_024784	1.24767	1.27163	1.24212	1.25374	0.00637236	0.0924347
PTBP2	218683_at	PTBP2	polypyrimidine tract binding protein 2	NM_021190	1.31168	1.24229	1.20944	1.25375	0.00696682	0.0963853
C6orf141	1554314_at	C6orf141	chromosome 6 open reading frame 141	NM_001145652	1.25384	1.25277	1.25527	1.25396	0.00628891	0.0919724
NUPR1	209230_s_at	NUPR1	nuclear protein, transcriptional regulator, 1	NM_001042483 /// NM_012385	1.22662	1.252	1.28415	1.25405	0.00647707	0.0930246
UNC119B	202365_at	UNC119B	unc-119 homolog B (C. elegans)	NM_001080533	1.21885	1.28135	1.26356	1.25431	0.00649628	0.0931642
GDE1	226214_at	GDE1	glycerophosphodiester phosphodiesterase 1	NM_016641	1.26404	1.23245	1.26806	1.25475	0.00628728	0.0919724
NAGPA	205090_s_at	NAGPA	N-acetylglucosamine-1-phosphodiester alpha-N-acetylglucosaminidase	NM_016256	1.29475	1.25464	1.2179	1.25526	0.00647117	0.092974
FAM101B	226905_at	FAM101B	family with sequence similarity 101, member B	NM_182705	1.2389	1.23103	1.29801	1.25563	0.00640379	0.0925482
LAMC1	200770_s_at	LAMC1	laminin, gamma 1 (formerly LAMB2)	NM_002293	1.30891	1.21787	1.24224	1.25576	0.00659388	0.0937195
KCND1	206842_at	KCND1	potassium voltage-gated channel, Shal-related subfamily, member 1	NM_004979	1.30971	1.24663	1.21375	1.25607	0.00659475	0.0937195
ALS2CL	243276_at	ALS2CL	ALS2 C-terminal like	NM_147129 /// NM_182775	1.261	1.23258	1.27513	1.25611	0.00615097	0.0910735
ZNF234	242953_at	ZNF234	zinc finger protein 234	NM_001144824 /// NM_006630	1.32762	1.23766	1.2069	1.25636	0.00691951	0.0961403
ZNF18	226787_at	ZNF18	zinc finger protein 18	NM_144680	1.29121	1.21311	1.2715	1.25817	0.00619114	0.0913098
JUN	201466_s_at	JUN	jun oncogene	NM_002228	1.31281	1.27678	1.1894	1.25858	0.00670229	0.0945287
HIST1H2AE	214469_at	HIST1H2AE	histone cluster 1, H2ae	NM_021052	1.18937	1.30543	1.28432	1.25868	0.00664653	0.0940127
GIGYF2	237052_x_at	GIGYF2	GRB10 interacting GYF protein 2	NM_001103146 /// NM_001103147 /// NM_001103148 /// NM_015575	1.26235	1.33338	1.18628	1.25924	0.00693208	0.0962237
XRN1	1555785_a_at	XRN1	5'-3' exoribonuclease 1	NM_001042604 /// NM_019001	1.32043	1.18581	1.27561	1.25936	0.00676504	0.0951346
KCTD20	223176_at	KCTD20	potassium channel tetramerisation domain containing 20	NM_173562	1.24506	1.35565	1.18398	1.25956	0.00736969	0.0987908
DOPEY1	40612_at	DOPEY1	dopey family member 1	NM_015018	1.22809	1.34643	1.20882	1.25967	0.00686659	0.0959954
ZNF79	214138_at	ZNF79	zinc finger protein 79	NM_007135	1.26807	1.25809	1.25469	1.26027	0.00560843	0.0871207
SLC2A11	1558540_s_at	SLC2A11	solute carrier family 2 (facilitated glucose transporter), member 11	NM_001024938 /// NM_001024939 /// NM_030807	1.24926	1.21865	1.31784	1.26124	0.00604053	0.090396
PYROXD1	219802_at	PYROXD1	pyridine nucleotide-disulphide oxidoreductase domain 1	NM_024854	1.24135	1.35356	1.19508	1.2616	0.00688375	0.0959954
TTC30A	213679_at	TTC30A	tetratricopeptide repeat domain 30A	NM_152275	1.36354	1.21801	1.20914	1.26163	0.00705353	0.09687
FAM134C	212697_at	FAM134C	family with sequence similarity 134, member C	NM_178126 /// NR_026697	1.3145	1.18174	1.29352	1.26191	0.00656688	0.0935948
TPM1	210986_s_at	TPM1	tropomyosin 1 (alpha)	NM_000366 /// NM_001018004 /// NM_001018005 /// NM_001018006 /// NM_001018007 //	1.23607	1.3379	1.21671	1.26247	0.0062499	0.0918127
YPEL5	222408_s_at	YPEL5	yippee-like 5 (Drosophila)	NM_001127399 /// NM_001127400 /// NM_001127401 /// NM_016061	1.17547	1.28746	1.33008	1.26265	0.00677043	0.0951346
ZNF569	1553696_s_at	ZNF569	zinc finger protein 569	NM_152484	1.30616	1.28637	1.19976	1.26324	0.00597992	0.0899755
ZNF383	235414_at	ZNF383	zinc finger protein 383	NM_152604	1.18342	1.31633	1.29501	1.26355	0.0063718	0.0924347
TRIP11	236160_at	TRIP11	thyroid hormone receptor interactor 11	NM_004239	1.35172	1.19859	1.24521	1.26357	0.00654128	0.0933997
ZNF611	208137_x_at	ZNF611	zinc finger protein 611	NM_001161499 /// NM_001161500 /// NM_001161501 /// NM_030972	1.27588	1.32852	1.1907	1.26374	0.00627327	0.0919523
AMFR	202203_s_at	AMFR	autocrine motility factor receptor	NM_001144	1.26359	1.23424	1.29557	1.26422	0.00539609	0.0853776
ZSWIM6	226208_at	ZSWIM6	zinc finger, SWIM-type containing 6	NM_020928	1.23211	1.37062	1.19663	1.26427	0.00693561	0.096225
ZNF286B	227077_at	ZNF286B	zinc finger protein 286A /// zinc finger protein 286B	NM_001130842 /// NM_001145045 /// NM_020652	1.34166	1.20588	1.24915	1.26434	0.00617196	0.0912149
RBM43	228304_at	RBM43	RNA binding motif protein 43	NM_198557	1.25743	1.24926	1.28696	1.26445	0.00526412	0.0842755
ANKRD29	238332_at	ANKRD29	ankyrin repeat domain 29	NM_173505	1.26506	1.27321	1.25526	1.26449	0.00519963	0.0837214
CLN5	204085_s_at	CLN5	ceroid-lipofuscinosis, neuronal 5	NM_006493	1.26882	1.2973	1.22848	1.26459	0.00541572	0.0855367
C15orf41	224486_s_at	C15orf41	chromosome 15 open reading frame 41	NM_001130010 /// NM_032499	1.29067	1.23184	1.27255	1.26478	0.00533628	0.0849453
ZNF148	239024_at	ZNF148	zinc finger protein 148	NM_021964	1.3285	1.295	1.17855	1.26569	0.00637122	0.0924347
PTPRM	1555579_s_at	PTPRM	protein tyrosine phosphatase, receptor type, M	NM_001105244 /// NM_002845	1.32904	1.31215	1.16331	1.26592	0.00684302	0.0957901
GPRC5B	225511_at	GPRC5B	G protein-coupled receptor, family C, group 5, member B	NM_016235	1.35167	1.23905	1.21244	1.26631	0.00607528	0.0906739
CHD3	208807_s_at	CHD3	chromodomain helicase DNA binding protein 3	NM_001005271 /// NM_001005273 /// NM_005852	1.25352	1.18658	1.36561	1.26644	0.00664583	0.0940127
TTC3	210645_s_at	TTC3	tetratricopeptide repeat domain 3	NM_001001894 /// NM_003316	1.20742	1.33115	1.26441	1.26665	0.00573245	0.088349
SULF2	224724_at	SULF2	sulfatase 2	NM_001161841 /// NM_018837 /// NM_198596	1.18622	1.38409	1.23928	1.26713	0.00702298	0.0967992
CA5BP	238435_at	CA5BP	carbonic anhydrase VB, mitochondrial /// carbonic anhydrase VB pseudogene	NM_007220 /// NR_026551	1.27186	1.36605	1.17183	1.26742	0.00683791	0.0957527
CA5B	238435_at	CA5B	carbonic anhydrase VB, mitochondrial /// carbonic anhydrase VB pseudogene	NM_007220 /// NR_026551	1.27186	1.36605	1.17183	1.26742	0.00683791	0.0957527
AKAP9	210962_s_at	AKAP9	A kinase (PRKA) anchor protein (yotiao) 9	NM_005751 /// NM_147185	1.19047	1.34626	1.27028	1.26743	0.00611633	0.090906
CLP1	1566152_a_at	CLP1	CLP1, cleavage and polyadenylation factor I subunit, homolog (S. cerevisiae)	NM_001142597 /// NM_006831	1.19765	1.26888	1.34018	1.26757	0.00589275	0.089309
ARID4A	230141_at	ARID4A	AT rich interactive domain 4A (RBP1-like)	NM_002892 /// NM_023000 /// NM_023001	1.27959	1.33137	1.1969	1.26807	0.0057551	0.0884074
TTC5	243007_at	TTC5	Tetratricopeptide repeat domain 5	NM_138376	1.30051	1.14959	1.36386	1.26807	0.00744062	0.0991351
MLXIP	225157_at	MLXIP	MLX interacting protein	NM_014938	1.37747	1.26926	1.16762	1.26856	0.00703497	0.09681
LASS6	212446_s_at	LASS6	LAG1 homolog, ceramide synthase 6	NM_203463	1.25862	1.28654	1.26218	1.26906	0.00481493	0.0815693
SOS2	212870_at	SOS2	son of sevenless homolog 2 (Drosophila)	NM_006939	1.17618	1.34264	1.29548	1.26947	0.00619556	0.0913223
USP42	226176_s_at	USP42	ubiquitin specific peptidase 42	NM_032172	1.32514	1.29365	1.19342	1.26948	0.00564902	0.087647
CHST12	218927_s_at	CHST12	carbohydrate (chondroitin 4) sulfotransferase 12	NM_018641	1.26909	1.21241	1.33017	1.26964	0.0053642	0.0850679
ZNF251	226754_at	ZNF251	zinc finger protein 251	NM_138367	1.27823	1.18608	1.35033	1.26976	0.00601625	0.0902507
TRA2A	229574_at	TRA2A	transformer 2 alpha homolog (Drosophila)	NM_013293	1.28458	1.23632	1.28928	1.26983	0.00486358	0.0818924
FBXO38	221257_x_at	FBXO38	F-box protein 38	NM_030793 /// NM_205836	1.34953	1.23536	1.22892	1.27009	0.00551386	0.0865082
PABPC4	201064_s_at	PABPC4	poly(A) binding protein, cytoplasmic 4 (inducible form)	NM_001135653 /// NM_001135654 /// NM_003819	1.21418	1.30937	1.28937	1.27029	0.00513304	0.0832644
C2orf3	216305_s_at	C2orf3	chromosome 2 open reading frame 3	NM_003203	1.27949	1.20825	1.3273	1.27073	0.00529053	0.0845947
HIST1H4J	214463_x_at	HIST1H4J	histone cluster 1, H4j	NM_021968	1.20922	1.24934	1.35847	1.27085	0.00570529	0.0882408
VKORC1L1	224881_at	VKORC1L1	vitamin K epoxide reductase complex, subunit 1-like 1	NM_173517	1.20447	1.36535	1.24924	1.27123	0.00583707	0.0888575
NUMB	236930_at	NUMB	Numb homolog (Drosophila)	NM_001005743 /// NM_001005744 /// NM_001005745 /// NM_003744	1.40305	1.20957	1.21201	1.27175	0.00680061	0.0954012
TPP1	200743_s_at	TPP1	tripeptidyl peptidase I	NM_000391	1.16809	1.26803	1.38941	1.27198	0.00687484	0.0959954
CDKL3	219831_at	CDKL3	cyclin-dependent kinase-like 3	NM_001113575 /// NM_016508	1.41978	1.18151	1.22816	1.27244	0.00746529	0.0991908
SH3BP4	222258_s_at	SH3BP4	SH3-domain binding protein 4	NM_014521	1.37008	1.29287	1.1665	1.27368	0.00638105	0.0924738
IL17RD	227997_at	IL17RD	interleukin 17 receptor D	NM_017563	1.28182	1.27961	1.26057	1.27396	0.0043949	0.0775778
PREPL	212216_at	PREPL	prolyl endopeptidase-like	NM_001042385 /// NM_001042386 /// NM_001171603 /// NM_001171606 /// NM_001171613	1.26347	1.33521	1.22563	1.27397	0.00489519	0.0819406
C7orf44	206497_at	C7orf44	chromosome 7 open reading frame 44	NM_018224	1.38631	1.19905	1.24513	1.2744	0.00599409	0.0900446
MAP6D1	242838_at	MAP6D1	MAP6 domain containing 1	NM_024871	1.28804	1.33514	1.20402	1.27457	0.00509342	0.0830583
CC2D2A	234936_s_at	CC2D2A	coiled-coil and C2 domain containing 2A	NM_001080522 /// NM_001164720 /// NM_020785 /// NR_024098	1.27558	1.25345	1.29548	1.27472	0.00438646	0.0774734
HERC4	232026_at	HERC4	hect domain and RLD 4	NM_015601 /// NM_022079	1.38321	1.14283	1.31034	1.27473	0.00728841	0.0982263
PCGF3	212753_at	PCGF3	polycomb group ring finger 3	NM_006315	1.33792	1.32494	1.1712	1.27573	0.00580969	0.088805
PCSK5	205559_s_at	PCSK5	proprotein convertase subtilisin/kexin type 5	NM_006200	1.31839	1.33147	1.18434	1.27629	0.00536567	0.0850679
ZNF514	235729_at	ZNF514	zinc finger protein 514	NM_032788	1.30672	1.22143	1.30384	1.27671	0.00455275	0.0788749
SFRS3	232392_at	SFRS3	Splicing factor, arginine/serine-rich 3	NM_003017	1.41995	1.2572	1.16725	1.27726	0.00702369	0.0967992
NISCH	201591_s_at	NISCH	nischarin	NM_007184	1.28483	1.32514	1.22386	1.27726	0.00454568	0.0788313
MTMR15	203678_at	MTMR15	myotubularin related protein 15	NM_001146094 /// NM_001146095 /// NM_001146096 /// NM_014967	1.26896	1.28754	1.27587	1.27731	0.00412514	0.0753837
C3orf38	229174_at	C3orf38	chromosome 3 open reading frame 38	NM_173824	1.1537	1.31106	1.37898	1.27769	0.00653503	0.0933816
WDSUB1	226668_at	WDSUB1	WD repeat, sterile alpha motif and U-box domain containing 1	NM_001128212 /// NM_001128213 /// NM_152528	1.27543	1.34991	1.2117	1.27777	0.00486308	0.0818924
ROR1	232060_at	ROR1	receptor tyrosine kinase-like orphan receptor 1	NM_001083592 /// NM_005012	1.22083	1.2135	1.40854	1.27787	0.00609147	0.0907773
NCOA1	209105_at	NCOA1	nuclear receptor coactivator 1	NM_003743 /// NM_147223 /// NM_147233	1.30827	1.25188	1.27437	1.27796	0.00419841	0.0757849
C17orf65	1555981_at	C17orf65	chromosome 17 open reading frame 65	NM_178542	1.26519	1.36021	1.21429	1.27848	0.00490925	0.0820342
PRDM4	49485_at	PRDM4	PR domain containing 4	NM_012406	1.2122	1.39152	1.23892	1.2785	0.0055381	0.0866904
ST7L	236123_at	ST7L	Suppression of tumorigenicity 7 like	NM_017744 /// NM_138727 /// NM_138728 /// NM_138729	1.29824	1.38876	1.15992	1.2788	0.00635844	0.0923694
CLMN	213839_at	CLMN	calmin (calponin-like, transmembrane)	NM_024734	1.33083	1.24308	1.26449	1.27893	0.00432485	0.0769738
MATR3	228012_at	MATR3	matrin 3	NM_018834 /// NM_199189	1.23522	1.41726	1.19496	1.27894	0.00631515	0.0921501
GCET2	235310_at	GCET2	germinal center expressed transcript 2	NM_001008756 /// NM_152785	1.26733	1.3391	1.23446	1.27949	0.00439779	0.0775778
NR3C1	216321_s_at	NR3C1	nuclear receptor subfamily 3, group C, member 1 (glucocorticoid receptor)	NM_000176 /// NM_001018074 /// NM_001018075 /// NM_001018076 /// NM_001018077 //	1.14545	1.36978	1.33575	1.27969	0.00660858	0.0937463
GOLGB1	201057_s_at	GOLGB1	golgin B1	NM_004487	1.18266	1.33808	1.32463	1.27981	0.00518657	0.0835953
C5orf51	226159_at	C5orf51	chromosome 5 open reading frame 51	NM_175921	1.21041	1.2893	1.34321	1.27982	0.0046496	0.0797077
ZNF785	1554770_x_at	ZNF785	zinc finger protein 785	NM_152458	1.4008	1.15776	1.29282	1.27991	0.00651875	0.0933012
ZSCAN12	206507_at	ZSCAN12	zinc finger and SCAN domain containing 12	NM_001145043 /// NM_001163391 /// NR_028077	1.42539	1.21975	1.20816	1.28069	0.00626697	0.0919523
CD24	266_s_at	CD24	CD24 molecule	NM_013230	1.16316	1.32586	1.3623	1.28076	0.00580961	0.088805
MAN2B2	214703_s_at	MAN2B2	mannosidase, alpha, class 2B, member 2	NM_015274	1.23198	1.41621	1.20462	1.28093	0.00595649	0.0898238
SPATA18	229331_at	SPATA18	spermatogenesis associated 18 homolog (rat)	NM_145263	1.17101	1.30404	1.37639	1.28095	0.00568115	0.0879368
KIAA1324L	235301_at	KIAA1324L	KIAA1324-like	NM_001142749 /// NM_152748 /// NR_030672	1.33673	1.26254	1.24744	1.28165	0.00415048	0.0755427
SKP1	200719_at	SKP1	S-phase kinase-associated protein 1	NM_006930 /// NM_170679	1.23284	1.33246	1.28318	1.28218	0.00414865	0.0755427
DIRC2	229213_at	DIRC2	disrupted in renal carcinoma 2	NM_032839	1.36704	1.14285	1.34976	1.28236	0.00651883	0.0933012
HGSNAT	1557064_s_at	HGSNAT	heparan-alpha-glucosaminide N-acetyltransferase	NM_152419	1.25622	1.20462	1.39528	1.2829	0.00520408	0.0837243
TCF12	208986_at	TCF12	transcription factor 12	NM_003205 /// NM_207036 /// NM_207037 /// NM_207038 /// NM_207040	1.18898	1.45733	1.21946	1.2832	0.00716303	0.0973711
EEF1D	214395_x_at	EEF1D	eukaryotic translation elongation factor 1 delta (guanine nucleotide exchange pr	NM_001130053 /// NM_001130054 /// NM_001130055 /// NM_001130056 /// NM_001130057	1.40178	1.12291	1.34572	1.28428	0.00757648	0.0999571
CCNT2	213743_at	CCNT2	cyclin T2	NM_001241 /// NM_058241	1.39456	1.34553	1.12898	1.28432	0.00719259	0.0976177
TULP4	218184_at	TULP4	tubby like protein 4	NM_001007466 /// NM_020245	1.35909	1.38524	1.12568	1.28449	0.00729253	0.0982263
SORBS2	225728_at	SORBS2	sorbin and SH3 domain containing 2	NM_001145670 /// NM_001145671 /// NM_001145672 /// NM_001145673 /// NM_001145674	1.25284	1.18727	1.4256	1.28474	0.00592611	0.0895198
DLG5	229689_s_at	DLG5	Discs, large homolog 5 (Drosophila)	NM_004747	1.16464	1.2906	1.4111	1.28483	0.00603077	0.0902844
SMAD7	204790_at	SMAD7	SMAD family member 7	NM_005904	1.2937	1.38732	1.18197	1.28491	0.00522824	0.0839244
AVPI1	218631_at	AVPI1	arginine vasopressin-induced 1	NM_021732	1.28583	1.33888	1.23229	1.28492	0.00400688	0.0746258
ZNF322B	219376_at	ZNF322B	zinc finger protein 322B	NM_199005	1.38809	1.25553	1.21751	1.285	0.00474995	0.0809749
LOC100190939	228913_at	LOC100190939	hypothetical LOC100190939	NR_024458	1.26846	1.39753	1.19745	1.28519	0.00510801	0.083134
SIK2	213221_s_at	SIK2	salt-inducible kinase 2	NM_015191	1.20393	1.46483	1.20406	1.28531	0.00708733	0.0971187
EFNB3	205031_at	EFNB3	ephrin-B3	NM_001406	1.35609	1.1412	1.37231	1.28539	0.00640334	0.0925482
CDS2	212864_at	CDS2	CDP-diacylglycerol synthase (phosphatidate cytidylyltransferase) 2	NM_003818	1.25022	1.38274	1.22891	1.28553	0.0045421	0.0788295
MUM1L1	229160_at	MUM1L1	melanoma associated antigen (mutated) 1-like 1	NM_001171020 /// NM_152423	1.39719	1.16978	1.30103	1.28593	0.00556829	0.0868065
MTL5	219786_at	MTL5	metallothionein-like 5, testis-specific (tesmin)	NM_001039656 /// NM_004923	1.43757	1.1873	1.24627	1.28608	0.00610313	0.0908131
COL4A5	213110_s_at	COL4A5	collagen, type IV, alpha 5	NM_000495 /// NM_033380 /// NM_033381	1.22266	1.25968	1.38192	1.28631	0.00448628	0.0783461
N4BP1	204601_at	N4BP1	NEDD4 binding protein 1	NM_153029	1.23167	1.26092	1.37094	1.28649	0.00424982	0.0764041
KIAA0090	212394_at	KIAA0090	KIAA0090	NM_015047	1.3431	1.31856	1.20275	1.28662	0.00431633	0.076952
MBD6	226076_s_at	MBD6	methyl-CpG binding domain protein 6	NM_052897	1.34054	1.29479	1.22715	1.28665	0.00395177	0.0742279
ZNF320	229614_at	ZNF320	zinc finger protein 320	NM_207333	1.33804	1.2356	1.28886	1.28682	0.00384791	0.0731944
FAM53A	1569139_s_at	FAM53A	family with sequence similarity 53, member A	NM_001013622 /// NM_001174070	1.40901	1.31441	1.15056	1.28682	0.00624152	0.0917584
CACHD1	225627_s_at	CACHD1	cache domain containing 1	NM_020925	1.25667	1.46634	1.15671	1.28695	0.00743873	0.0991351
ZNF462	226575_at	ZNF462	zinc finger protein 462	NM_021224	1.22664	1.35433	1.28352	1.28711	0.00403264	0.0747539
STON2	227461_at	STON2	stonin 2	NM_033104	1.28122	1.30347	1.27694	1.28716	0.0034955	0.0703458
KIAA0415	209913_x_at	KIAA0415	KIAA0415	NM_014855	1.29633	1.17153	1.40449	1.28725	0.00552292	0.0865464
C11orf74	228249_at	C11orf74	chromosome 11 open reading frame 74	NM_138787	1.18267	1.21978	1.47905	1.28739	0.00744982	0.0991497
RABL2B	219151_s_at	RABL2B	RAB, member of RAS oncogene family-like 2A /// RAB, member of RAS oncogene famil	NM_001003789 /// NM_001130919 /// NM_001130920 /// NM_001130921 /// NM_001130922	1.27408	1.3221	1.26852	1.28801	0.00353044	0.0707225
RABL2A	219151_s_at	RABL2A	RAB, member of RAS oncogene family-like 2A /// RAB, member of RAS oncogene famil	NM_001003789 /// NM_001130919 /// NM_001130920 /// NM_001130921 /// NM_001130922	1.27408	1.3221	1.26852	1.28801	0.00353044	0.0707225
KIF13A	232837_at	KIF13A	kinesin family member 13A	NM_001105566 /// NM_001105567 /// NM_001105568 /// NM_022113	1.2147	1.33376	1.31924	1.28812	0.00400041	0.0745408
CCDC84	227208_at	CCDC84	coiled-coil domain containing 84	NM_198489	1.17996	1.27499	1.42096	1.28821	0.00556268	0.0867535
C21orf7	221211_s_at	C21orf7	chromosome 21 open reading frame 7	NM_020152	1.23846	1.25534	1.37526	1.28828	0.00413983	0.075489
PLEKHG4	228171_s_at	PLEKHG4	pleckstrin homology domain containing, family G (with RhoGef domain) member 4	NM_001129727 /// NM_001129728 /// NM_001129729 /// NM_001129731 /// NM_015432	1.27397	1.27685	1.31571	1.2887	0.0034471	0.0699149
ADAMTS13	223844_at	ADAMTS13	ADAM metallopeptidase with thrombospondin type 1 motif, 13	NM_139025 /// NM_139026 /// NM_139027 /// NR_024514	1.26634	1.22327	1.38302	1.28914	0.00426105	0.0764554
NOC2L	1559139_at	NOC2L	nucleolar complex associated 2 homolog (S. cerevisiae)	NM_015658	1.35645	1.38241	1.14254	1.28915	0.00613129	0.0909216
ZNF559	224518_s_at	ZNF559	zinc finger protein 559	NM_032497	1.38782	1.37079	1.12631	1.28917	0.00693787	0.096225
BEND6	231175_at	BEND6	BEN domain containing 6	NM_152731	1.31819	1.28919	1.26176	1.28951	0.00343284	0.0696927
WDR66	1555006_at	WDR66	WD repeat domain 66	NM_001178003 /// NM_144668	1.31731	1.19412	1.36327	1.28955	0.0044067	0.0776419
CHST2	203921_at	CHST2	carbohydrate (N-acetylglucosamine-6-O) sulfotransferase 2	NM_004267	1.13796	1.41449	1.33287	1.28971	0.00654957	0.093484
HSPG2	201655_s_at	HSPG2	heparan sulfate proteoglycan 2	NM_005529	1.47161	1.26308	1.15422	1.28975	0.00730225	0.098256
PSPC1	218371_s_at	PSPC1	paraspeckle component 1	NM_001042414 /// NR_003272	1.29485	1.43072	1.15839	1.28986	0.00610045	0.0908131
C1orf103	220235_s_at	C1orf103	chromosome 1 open reading frame 103	NM_001006945 /// NM_018372	1.37996	1.35826	1.14502	1.2899	0.0059679	0.0898921
FGFR2	203638_s_at	FGFR2	fibroblast growth factor receptor 2	NM_000141 /// NM_001144913 /// NM_001144914 /// NM_001144915 /// NM_001144916 //	1.25032	1.46484	1.17268	1.29022	0.0066411	0.0940127
C14orf101	225675_at	C14orf101	chromosome 14 open reading frame 101	NM_017799	1.2338	1.33047	1.30888	1.29038	0.00361833	0.0716849
ZNF567	235648_at	ZNF567	zinc finger protein 567	NM_152603	1.40544	1.30514	1.17136	1.29039	0.00528178	0.0844892
LAMA5	210150_s_at	LAMA5	laminin, alpha 5	NM_005560	1.41722	1.24813	1.21577	1.2908	0.00481277	0.0815693
MLL	226981_at	MLL	Myeloid/lymphoid or mixed-lineage leukemia (trithorax homolog, Drosophila)	NM_005933	1.29798	1.45893	1.13603	1.29091	0.00735322	0.0986374
KIAA1432	226221_at	KIAA1432	KIAA1432	NM_001135920 /// NM_020829	1.41685	1.32768	1.14404	1.29108	0.00623081	0.0916696
ZSCAN2	231188_at	ZSCAN2	zinc finger and SCAN domain containing 2	NM_001007072 /// NM_017894 /// NM_181877	1.22745	1.30488	1.34422	1.29127	0.00368931	0.0721602
TDRD6	232692_at	TDRD6	tudor domain containing 6	NM_001010870 /// NM_001168359	1.43849	1.33255	1.12333	1.29132	0.00742101	0.0991351
NDRG3	224368_s_at	NDRG3	NDRG family member 3	NM_022477 /// NM_032013	1.11558	1.36813	1.41183	1.29157	0.0074857	0.0993275
P4HB	1564494_s_at	P4HB	prolyl 4-hydroxylase, beta polypeptide	NM_000918	1.21426	1.39544	1.27275	1.29198	0.00429779	0.0767984
ZC3H6	227809_at	ZC3H6	zinc finger CCCH-type containing 6	NM_198581	1.28001	1.287	1.30948	1.2921	0.00321473	0.0675008
PEX19	201707_at	PEX19	peroxisomal biogenesis factor 19	NM_001131039 /// NM_002857	1.21994	1.22326	1.44577	1.29217	0.0054141	0.0855367
ZMYM6	227594_at	ZMYM6	zinc finger, MYM-type 6	NM_007167	1.3827	1.19142	1.3103	1.29234	0.00443254	0.0778932
ZNF416	234902_s_at	ZNF416	zinc finger protein 416	NM_017879	1.37068	1.27135	1.23861	1.29235	0.0037586	0.0726653
PDE7A	223358_s_at	PDE7A	phosphodiesterase 7A	NM_002603 /// NM_002604	1.20099	1.20984	1.48782	1.293	0.00684624	0.0958011
IGF2R	201393_s_at	IGF2R	insulin-like growth factor 2 receptor	NM_000876	1.30631	1.36874	1.20915	1.29305	0.00397153	0.0743278
PILRB	225321_s_at	PILRB	paired immunoglobin-like type 2 receptor beta	NM_013440 /// NM_175047 /// NM_178238	1.29946	1.24613	1.33544	1.29315	0.00337668	0.0692334
NUDT16	228341_at	NUDT16	nudix (nucleoside diphosphate linked moiety X)-type motif 16	NM_001171905 /// NM_001171906 /// NM_152395 /// NR_033268	1.25695	1.46408	1.1754	1.29327	0.00619945	0.0913452
CDCA4	218399_s_at	CDCA4	cell division cycle associated 4	NM_017955 /// NM_145701	1.31468	1.40066	1.17489	1.29335	0.00491286	0.0820342
LOC374491	233675_s_at	LOC374491	TPTE and PTEN homologous inositol lipid phosphatase pseudogene	NR_002815	1.16421	1.2461	1.49228	1.29364	0.00728954	0.0982263
TUG1	212725_s_at	TUG1	taurine upregulated 1 (non-protein coding)	NR_002323	1.21119	1.34009	1.33438	1.29378	0.0037767	0.0728287
ACCS	228264_at	ACCS	1-aminocyclopropane-1-carboxylate synthase homolog (Arabidopsis)(non-functional)	NM_001127219 /// NM_032592	1.24187	1.22858	1.42027	1.29405	0.00451261	0.0786821
SIRT3	221562_s_at	SIRT3	sirtuin (silent mating type information regulation 2 homolog) 3 (S. cerevisiae)	NM_001017524 /// NM_012239	1.27217	1.21885	1.3978	1.29414	0.00412538	0.0753837
TRAM2	202369_s_at	TRAM2	translocation associated membrane protein 2	NM_012288	1.39002	1.16475	1.33872	1.29414	0.00504076	0.0829692
SETBP1	227478_at	SETBP1	SET binding protein 1	NM_001130110 /// NM_015559	1.2325	1.38189	1.273	1.29429	0.00379281	0.0729242
GK5	241384_x_at	GK5	glycerol kinase 5 (putative)	NM_001039547 /// NR_033289	1.34762	1.13446	1.41853	1.29439	0.00638607	0.0924967
KIAA1598	221802_s_at	KIAA1598	KIAA1598	NM_001127211 /// NM_018330	1.17407	1.30945	1.41197	1.29479	0.00496903	0.08255
CLCN5	226274_at	CLCN5	chloride channel 5	NM_000084 /// NM_001127898 /// NM_001127899	1.44301	1.29622	1.16175	1.29525	0.00575663	0.0884074
HNRNPL	221860_at	HNRNPL	heterogeneous nuclear ribonucleoprotein L	NM_001005335 /// NM_001533	1.31009	1.29226	1.28478	1.29567	0.00301732	0.0652435
CD44	217523_at	CD44	CD44 molecule (Indian blood group)	NM_000610 /// NM_001001389 /// NM_001001390 /// NM_001001391 /// NM_001001392	1.35301	1.34353	1.19703	1.29584	0.00397023	0.0743278
USP31	226033_at	USP31	ubiquitin specific peptidase 31	NM_020718	1.32922	1.31261	1.24714	1.29586	0.00321221	0.0674839
CYP2U1	216720_at	CYP2U1	cytochrome P450, family 2, subfamily U, polypeptide 1	NM_183075	1.29453	1.28361	1.3096	1.29587	0.00300714	0.0652014
HPS4	54037_at	HPS4	Hermansky-Pudlak syndrome 4	NM_022081 /// NM_152841	1.32984	1.34771	1.21457	1.296	0.00362706	0.0717057
EZH1	32259_at	EZH1	enhancer of zeste homolog 1 (Drosophila)	NM_001991	1.32432	1.24258	1.32344	1.29621	0.00323174	0.0676848
KLF8	230986_at	KLF8	Kruppel-like factor 8	NM_001159296 /// NM_007250	1.41553	1.29984	1.18368	1.29623	0.00470805	0.0804987
ZC3H8	223506_at	ZC3H8	zinc finger CCCH-type containing 8	NM_032494	1.18957	1.42326	1.28983	1.29738	0.00463613	0.0796682
PWWP2A	228336_at	PWWP2A	PWWP domain containing 2A	NM_001130864 /// NM_052927	1.3313	1.37741	1.19112	1.29747	0.00409665	0.0751206
LIMK2	202193_at	LIMK2	LIM domain kinase 2	NM_001031801 /// NM_005569 /// NM_016733	1.25714	1.32943	1.30951	1.29833	0.00302225	0.0652435
PRKRA	237107_at	PRKRA	protein kinase, interferon-inducible double stranded RNA dependent activator ///	NM_001139517 /// NM_001139518 /// NM_003690 /// XR_079188	1.4588	1.19914	1.25158	1.2985	0.00517827	0.0835953
ZNF701	220242_x_at	ZNF701	zinc finger protein 701	NM_001172655 /// NM_018260	1.39596	1.21684	1.28911	1.29858	0.00380117	0.0729419
MTDH	227277_at	MTDH	metadherin	NM_178812	1.27737	1.33232	1.28931	1.29944	0.00290134	0.0642935
ATF5	204998_s_at	ATF5	activating transcription factor 5	NM_012068	1.2549	1.27311	1.37346	1.29946	0.00325547	0.0680218
UBE2D3	240383_at	UBE2D3	ubiquitin-conjugating enzyme E2D 3 (UBC4/5 homolog, yeast)	NM_003340 /// NM_181886 /// NM_181887 /// NM_181888 /// NM_181889 /// NM_181890	1.47439	1.17182	1.27018	1.29951	0.0058613	0.0890043
KIAA1370	225327_at	KIAA1370	KIAA1370	NM_019600	1.28661	1.3704	1.24533	1.29975	0.00324272	0.0678425
RGPD6	212842_x_at	RGPD6	RANBP2-like and GRIP domain containing 4 /// RANBP2-like and GRIP domain contain	NM_001037866 /// NM_001123363 /// NM_001164463 /// NM_005054 /// NM_032260 /// N	1.41897	1.35967	1.1383	1.29982	0.00585369	0.0889575
RGPD4	212842_x_at	RGPD4	RANBP2-like and GRIP domain containing 4 /// RANBP2-like and GRIP domain contain	NM_001037866 /// NM_001123363 /// NM_001164463 /// NM_005054 /// NM_032260 /// N	1.41897	1.35967	1.1383	1.29982	0.00585369	0.0889575
RGPD5	212842_x_at	RGPD5	RANBP2-like and GRIP domain containing 4 /// RANBP2-like and GRIP domain contain	NM_001037866 /// NM_001123363 /// NM_001164463 /// NM_005054 /// NM_032260 /// N	1.41897	1.35967	1.1383	1.29982	0.00585369	0.0889575
IFIT5	203596_s_at	IFIT5	interferon-induced protein with tetratricopeptide repeats 5	NM_012420	1.22797	1.41627	1.263	1.29992	0.00392274	0.074028
RPAIN	228183_s_at	RPAIN	RPA interacting protein	NM_001033002 /// NM_001160243 /// NM_001160244 /// NM_001160246 /// NM_001160266	1.28665	1.39753	1.22249	1.30024	0.00365781	0.0718301
ARHGEF9	203263_s_at	ARHGEF9	Cdc42 guanine nucleotide exchange factor (GEF) 9	NM_001173479 /// NM_001173480 /// NM_015185	1.30748	1.32782	1.26712	1.30056	0.00286223	0.0640784
OGT	207564_x_at	OGT	O-linked N-acetylglucosamine (GlcNAc) transferase (UDP-N-acetylglucosamine:polyp	NM_181672 /// NM_181673	1.42747	1.32501	1.16379	1.30083	0.0050053	0.0827482
GRLF1	229397_s_at	GRLF1	Glucocorticoid receptor DNA binding factor 1	NM_004491	1.3835	1.28518	1.23847	1.30099	0.00333442	0.0687262
LRRC49	219338_s_at	LRRC49	leucine rich repeat containing 49	NM_017691	1.344	1.25858	1.30296	1.30138	0.00291588	0.0644699
QRSL1	241933_at	QRSL1	glutaminyl-tRNA synthase (glutamine-hydrolyzing)-like 1	NM_018292	1.34343	1.36008	1.209	1.30237	0.00345817	0.0699365
MTSS1	203037_s_at	MTSS1	metastasis suppressor 1	NM_014751	1.33121	1.26463	1.31229	1.3024	0.00279886	0.0636317
TRPS1	222651_s_at	TRPS1	trichorhinophalangeal syndrome I	NM_014112	1.27595	1.31078	1.32197	1.30265	0.00271993	0.0625062
ZNF391	215523_at	ZNF391	zinc finger protein 391	NM_001076781	1.44804	1.24239	1.2287	1.30265	0.0043405	0.07707
C15orf37	1556588_at	C15orf37	chromosome 15 open reading frame 37	NM_175898 /// NR_028330	1.24124	1.31836	1.35192	1.30301	0.00299133	0.0651104
MAP7D3	219626_at	MAP7D3	MAP7 domain containing 3	NM_001173516 /// NM_001173517 /// NM_024597	1.44134	1.34616	1.14061	1.30317	0.00576878	0.0884901
WASH3P	226340_x_at	WASH3P	butyrophilin-like 8 /// WAS protein family homolog 1 /// WAS protein family homo	NM_001040462 /// NM_001159707 /// NM_001159708 /// NM_001159709 /// NM_001159710	1.35744	1.25196	1.30285	1.30337	0.00292045	0.0645249
WASH1	226340_x_at	WASH1	butyrophilin-like 8 /// WAS protein family homolog 1 /// WAS protein family homo	NM_001040462 /// NM_001159707 /// NM_001159708 /// NM_001159709 /// NM_001159710	1.35744	1.25196	1.30285	1.30337	0.00292045	0.0645249
BTNL8	226340_x_at	BTNL8	butyrophilin-like 8 /// WAS protein family homolog 1 /// WAS protein family homo	NM_001040462 /// NM_001159707 /// NM_001159708 /// NM_001159709 /// NM_001159710	1.35744	1.25196	1.30285	1.30337	0.00292045	0.0645249
WASH2P	226340_x_at	WASH2P	butyrophilin-like 8 /// WAS protein family homolog 1 /// WAS protein family homo	NM_001040462 /// NM_001159707 /// NM_001159708 /// NM_001159709 /// NM_001159710	1.35744	1.25196	1.30285	1.30337	0.00292045	0.0645249
HIST2H4B	207046_at	HIST2H4B	histone cluster 2, H4a /// histone cluster 2, H4b	NM_001034077 /// NM_003548	1.47768	1.34131	1.1175	1.30352	0.00729149	0.0982263
HIST2H4A	207046_at	HIST2H4A	histone cluster 2, H4a /// histone cluster 2, H4b	NM_001034077 /// NM_003548	1.47768	1.34131	1.1175	1.30352	0.00729149	0.0982263
C16orf72	1568954_s_at	C16orf72	chromosome 16 open reading frame 72	NM_014117	1.27687	1.39359	1.24489	1.3036	0.00325798	0.0680218
RABL5	218785_s_at	RABL5	RAB, member RAS oncogene family-like 5	NM_001130820 /// NM_001130821 /// NM_001130822 /// NM_022777	1.12888	1.47033	1.33483	1.30365	0.00663701	0.0940127
PIGP	221689_s_at	PIGP	phosphatidylinositol glycan anchor biosynthesis, class P	NM_153681 /// NM_153682 /// NR_028352	1.11997	1.32516	1.49331	1.30376	0.00748542	0.0993275
MAPK7	35617_at	MAPK7	mitogen-activated protein kinase 7	NM_002749 /// NM_139032 /// NM_139033 /// NM_139034	1.35284	1.33288	1.23046	1.30428	0.00305198	0.0657014
LRRC23	206076_at	LRRC23	leucine rich repeat containing 23	NM_001135217 /// NM_006992 /// NM_201650	1.15235	1.34306	1.434	1.3044	0.00518854	0.0835953
FAM134A	221984_s_at	FAM134A	family with sequence similarity 134, member A	NM_024293	1.40178	1.19742	1.32319	1.30471	0.00376039	0.0726653
TNRC18	226691_at	TNRC18	trinucleotide repeat containing 18	NM_001080495	1.40761	1.35246	1.16753	1.30504	0.00445983	0.078183
NEO1	225270_at	NEO1	neogenin homolog 1 (chicken)	NM_001172623 /// NM_001172624 /// NM_002499	1.15246	1.33139	1.44968	1.30547	0.0053203	0.0847941
YPEL3	223179_at	YPEL3	yippee-like 3 (Drosophila)	NM_001145524 /// NM_031477	1.35136	1.2486	1.3186	1.30548	0.00282126	0.0637801
ITPR2	202662_s_at	ITPR2	inositol 1,4,5-triphosphate receptor, type 2	NM_002223	1.41456	1.33776	1.17604	1.30559	0.00426015	0.0764554
ANAPC1	231973_s_at	ANAPC1	anaphase promoting complex subunit 1	NM_022662	1.35315	1.43916	1.14331	1.30579	0.00546859	0.0860693
CFI	203854_at	CFI	complement factor I	NM_000204	1.15036	1.45102	1.33535	1.30624	0.00534194	0.0849674
ZNF654	222851_at	ZNF654	zinc finger protein 654	NM_018293	1.32016	1.49282	1.13112	1.30631	0.00677193	0.0951346
CAPN6	202965_s_at	CAPN6	calpain 6	NM_014289	1.46257	1.35927	1.12258	1.30657	0.00653862	0.0933957
CYBRD1	217889_s_at	CYBRD1	cytochrome b reductase 1	NM_001127383 /// NM_024843	1.29106	1.42286	1.2144	1.30664	0.00365131	0.0718227
ADAMTS6	237411_at	ADAMTS6	ADAM metallopeptidase with thrombospondin type 1 motif, 6	NM_197941	1.38592	1.27321	1.26431	1.30666	0.00293724	0.0646143
LIN7B	241957_x_at	LIN7B	lin-7 homolog B (C. elegans)	NM_022165	1.45207	1.21787	1.26155	1.30667	0.00412192	0.0753837
ITM2A	202746_at	ITM2A	integral membrane protein 2A	NM_001171581 /// NM_004867	1.47565	1.16368	1.30039	1.30706	0.00534592	0.0849674
ITCH	235057_at	ITCH	itchy E3 ubiquitin protein ligase homolog (mouse)	NM_031483	1.22281	1.34764	1.35656	1.30754	0.0030313	0.0653638
RAB27B	228708_at	RAB27B	RAB27B, member RAS oncogene family	NM_004163	1.32819	1.50565	1.11847	1.30775	0.00744634	0.0991405
C9orf3	212848_s_at	C9orf3	chromosome 9 open reading frame 3	NM_032823	1.46333	1.23435	1.23825	1.30776	0.00422533	0.0761628
SAP30L	225509_at	SAP30L	SAP30-like	NM_001131062 /// NM_001131063 /// NM_024632 /// NR_024084	1.24588	1.22866	1.4617	1.30794	0.00417839	0.0757849
WIPF2	231251_at	WIPF2	WAS/WASL interacting protein family, member 2	NM_133264	1.3535	1.19157	1.38817	1.3082	0.00362442	0.0716897
PHF21A	203278_s_at	PHF21A	PHD finger protein 21A	NM_001101802 /// NM_016621	1.31544	1.26738	1.34295	1.30821	0.00256833	0.0609425
ERC2	213938_at	ERC2	ELKS/RAB6-interacting/CAST family member 2	NM_015576	1.32056	1.1483	1.47652	1.30823	0.00567981	0.0879368
PIK3CA	235980_at	PIK3CA	Phosphoinositide-3-kinase, catalytic, alpha polypeptide	NM_006218	1.34492	1.44601	1.15168	1.30838	0.00509492	0.0830583
LOC399959	225381_at	LOC399959	hypothetical LOC399959	NR_024430	1.42988	1.33365	1.1751	1.30853	0.00426059	0.0764554
CTSF	203657_s_at	CTSF	cathepsin F	NM_003793	1.31062	1.34289	1.2733	1.30863	0.00252626	0.0603825
ZNF449	228968_at	ZNF449	zinc finger protein 449	NM_152695	1.30658	1.19865	1.43166	1.30885	0.00382497	0.0730176
CDRT4	228482_at	CDRT4	CMT1A duplicated region transcript 4	NM_173622	1.49046	1.29076	1.16736	1.30955	0.00537546	0.0851886
PRKD3	218236_s_at	PRKD3	protein kinase D3	NM_005813	1.33932	1.33097	1.26017	1.30964	0.0025499	0.0607623
COG6	232786_at	COG6	component of oligomeric golgi complex 6	NM_001145079 /// NM_020751 /// NR_026745	1.40925	1.23742	1.28969	1.31018	0.00308723	0.0660254
RNF103	202636_at	RNF103	ring finger protein 103	NM_005667	1.25653	1.32162	1.35475	1.31036	0.00257844	0.0610715
PTTG1IP	200677_at	PTTG1IP	pituitary tumor-transforming 1 interacting protein	NM_004339	1.16319	1.31246	1.47424	1.31048	0.00505391	0.0830044
ARHGAP5	1552627_a_at	ARHGAP5	Rho GTPase activating protein 5	NM_001030055 /// NM_001173	1.37206	1.26821	1.29395	1.31067	0.00259652	0.0612408
NFYA	228433_at	NFYA	nuclear transcription factor Y, alpha	NM_002505 /// NM_021705	1.54222	1.23404	1.18305	1.31067	0.00660134	0.0937327
SMARCD3	204099_at	SMARCD3	SWI/SNF related, matrix associated, actin dependent regulator of chromatin, subf	NM_001003801 /// NM_001003802 /// NM_003078	1.44215	1.35978	1.14907	1.31102	0.00498174	0.0826211
PTPRG	204944_at	PTPRG	protein tyrosine phosphatase, receptor type, G	NM_002841	1.37373	1.38794	1.18234	1.31112	0.00371714	0.0722485
RANBP17	219661_at	RANBP17	RAN binding protein 17	NM_022897	1.47124	1.37676	1.11381	1.31155	0.00673844	0.09497
ATP9B	214934_at	ATP9B	ATPase, class II, type 9B	NM_198531	1.17726	1.41118	1.35811	1.31159	0.00390797	0.0739761
GAB1	229114_at	GAB1	GRB2-associated binding protein 1	NM_002039 /// NM_207123	1.2704	1.37135	1.29765	1.31245	0.00250467	0.0599759
RNF146	223886_s_at	RNF146	ring finger protein 146	NM_030963	1.29871	1.35196	1.28816	1.31264	0.00235907	0.0581948
SERINC1	208671_at	SERINC1	serine incorporator 1	NM_020755	1.27755	1.36131	1.30098	1.31279	0.0024141	0.0588107
SLC22A23	223194_s_at	SLC22A23	solute carrier family 22, member 23	NM_015482 /// NM_021945	1.2366	1.34722	1.35947	1.31325	0.00265884	0.0618366
C14orf28	235369_at	C14orf28	chromosome 14 open reading frame 28	NM_001017923	1.16976	1.25032	1.55207	1.31425	0.00666641	0.0942259
CROCCL1	211038_s_at	CROCCL1	ciliary rootlet coiled-coil, rootletin-like 1	NR_026752	1.3114	1.41304	1.22535	1.31437	0.00300125	0.0651457
JUB	225806_at	JUB	jub, ajuba homolog (Xenopus laevis)	NM_032876 /// NM_198086	1.15052	1.36045	1.45115	1.31448	0.00482531	0.0815854
SIDT2	56256_at	SIDT2	SID1 transmembrane family, member 2	NM_001040455	1.18202	1.41065	1.36387	1.31506	0.00364454	0.071798
ZNF599	1558391_s_at	ZNF599	zinc finger protein 599	NM_001007248	1.54992	1.28523	1.14171	1.31507	0.00708897	0.0971187
STX16	221500_s_at	STX16	syntaxin 16	NM_001001433 /// NM_001134772 /// NM_001134773 /// NM_003763	1.25982	1.38808	1.30089	1.31519	0.00253127	0.0604654
WSB1	201294_s_at	WSB1	WD repeat and SOCS box-containing 1	NM_015626 /// NM_134265	1.18614	1.2591	1.52406	1.31542	0.00539164	0.0853753
ZNF25	228185_at	ZNF25	zinc finger protein 25	NM_145011	1.19878	1.40734	1.34929	1.31547	0.00326951	0.068058
IL11RA	204773_at	IL11RA	interleukin 11 receptor, alpha	NM_001142784 /// NM_004512 /// NM_147162	1.50895	1.25009	1.2068	1.31548	0.00477091	0.0812547
PCDHA12	210674_s_at	PCDHA12	protocadherin alpha 1 /// protocadherin alpha 10 /// protocadherin alpha 11 ///	NM_014005 /// NM_018898 /// NM_018899 /// NM_018900 /// NM_018901 /// NM_018902	1.31974	1.14941	1.50071	1.31549	0.00553874	0.0866904
PCDHA1	210674_s_at	PCDHA1	protocadherin alpha 1 /// protocadherin alpha 10 /// protocadherin alpha 11 ///	NM_014005 /// NM_018898 /// NM_018899 /// NM_018900 /// NM_018901 /// NM_018902	1.31974	1.14941	1.50071	1.31549	0.00553874	0.0866904
PCDHA9	210674_s_at	PCDHA9	protocadherin alpha 1 /// protocadherin alpha 10 /// protocadherin alpha 11 ///	NM_014005 /// NM_018898 /// NM_018899 /// NM_018900 /// NM_018901 /// NM_018902	1.31974	1.14941	1.50071	1.31549	0.00553874	0.0866904
PCDHA11	210674_s_at	PCDHA11	protocadherin alpha 1 /// protocadherin alpha 10 /// protocadherin alpha 11 ///	NM_014005 /// NM_018898 /// NM_018899 /// NM_018900 /// NM_018901 /// NM_018902	1.31974	1.14941	1.50071	1.31549	0.00553874	0.0866904
PCDHA4	210674_s_at	PCDHA4	protocadherin alpha 1 /// protocadherin alpha 10 /// protocadherin alpha 11 ///	NM_014005 /// NM_018898 /// NM_018899 /// NM_018900 /// NM_018901 /// NM_018902	1.31974	1.14941	1.50071	1.31549	0.00553874	0.0866904
PCDHA10	210674_s_at	PCDHA10	protocadherin alpha 1 /// protocadherin alpha 10 /// protocadherin alpha 11 ///	NM_014005 /// NM_018898 /// NM_018899 /// NM_018900 /// NM_018901 /// NM_018902	1.31974	1.14941	1.50071	1.31549	0.00553874	0.0866904
PCDHA2	210674_s_at	PCDHA2	protocadherin alpha 1 /// protocadherin alpha 10 /// protocadherin alpha 11 ///	NM_014005 /// NM_018898 /// NM_018899 /// NM_018900 /// NM_018901 /// NM_018902	1.31974	1.14941	1.50071	1.31549	0.00553874	0.0866904
PCDHA5	210674_s_at	PCDHA5	protocadherin alpha 1 /// protocadherin alpha 10 /// protocadherin alpha 11 ///	NM_014005 /// NM_018898 /// NM_018899 /// NM_018900 /// NM_018901 /// NM_018902	1.31974	1.14941	1.50071	1.31549	0.00553874	0.0866904
PCDHA7	210674_s_at	PCDHA7	protocadherin alpha 1 /// protocadherin alpha 10 /// protocadherin alpha 11 ///	NM_014005 /// NM_018898 /// NM_018899 /// NM_018900 /// NM_018901 /// NM_018902	1.31974	1.14941	1.50071	1.31549	0.00553874	0.0866904
PCDHA8	210674_s_at	PCDHA8	protocadherin alpha 1 /// protocadherin alpha 10 /// protocadherin alpha 11 ///	NM_014005 /// NM_018898 /// NM_018899 /// NM_018900 /// NM_018901 /// NM_018902	1.31974	1.14941	1.50071	1.31549	0.00553874	0.0866904
PCDHAC2	210674_s_at	PCDHAC2	protocadherin alpha 1 /// protocadherin alpha 10 /// protocadherin alpha 11 ///	NM_014005 /// NM_018898 /// NM_018899 /// NM_018900 /// NM_018901 /// NM_018902	1.31974	1.14941	1.50071	1.31549	0.00553874	0.0866904
PCDHA6	210674_s_at	PCDHA6	protocadherin alpha 1 /// protocadherin alpha 10 /// protocadherin alpha 11 ///	NM_014005 /// NM_018898 /// NM_018899 /// NM_018900 /// NM_018901 /// NM_018902	1.31974	1.14941	1.50071	1.31549	0.00553874	0.0866904
PCDHA13	210674_s_at	PCDHA13	protocadherin alpha 1 /// protocadherin alpha 10 /// protocadherin alpha 11 ///	NM_014005 /// NM_018898 /// NM_018899 /// NM_018900 /// NM_018901 /// NM_018902	1.31974	1.14941	1.50071	1.31549	0.00553874	0.0866904
PCDHA3	210674_s_at	PCDHA3	protocadherin alpha 1 /// protocadherin alpha 10 /// protocadherin alpha 11 ///	NM_014005 /// NM_018898 /// NM_018899 /// NM_018900 /// NM_018901 /// NM_018902	1.31974	1.14941	1.50071	1.31549	0.00553874	0.0866904
PCDHAC1	210674_s_at	PCDHAC1	protocadherin alpha 1 /// protocadherin alpha 10 /// protocadherin alpha 11 ///	NM_014005 /// NM_018898 /// NM_018899 /// NM_018900 /// NM_018901 /// NM_018902	1.31974	1.14941	1.50071	1.31549	0.00553874	0.0866904
LEPR	211354_s_at	LEPR	leptin receptor	NM_001003679 /// NM_001003680 /// NM_002303	1.46757	1.35592	1.14412	1.31553	0.0051604	0.0834667
CCDC122	1553894_at	CCDC122	coiled-coil domain containing 122	NM_144974	1.43114	1.33182	1.19529	1.31583	0.00348802	0.0702675
ZNF224	232427_at	ZNF224	Zinc finger protein 224	NM_013398	1.47051	1.3332	1.16233	1.31592	0.00463562	0.0796682
EEF2K	225545_at	EEF2K	eukaryotic elongation factor-2 kinase	NM_013302	1.39625	1.34588	1.21277	1.31597	0.00296929	0.0648467
STK35	225649_s_at	STK35	serine/threonine kinase 35	NM_080836	1.23688	1.40529	1.31241	1.3164	0.00274141	0.0626428
STXBP4	244404_at	STXBP4	syntaxin binding protein 4	NM_178509	1.30695	1.44443	1.20905	1.31664	0.00339609	0.0693054
SETD4	219482_at	SETD4	SET domain containing 4	NM_001007259 /// NM_017438	1.42419	1.22975	1.30334	1.31668	0.00295746	0.0647751
DSG3	235075_at	DSG3	desmoglein 3 (pemphigus vulgaris antigen)	NM_001944	1.25934	1.2463	1.45487	1.31682	0.00330086	0.0682138
FLJ45244	229227_at	FLJ45244	hypothetical locus FLJ45244	NR_015415	1.41053	1.26364	1.28112	1.31683	0.00264412	0.0617446
NCOR2	207760_s_at	NCOR2	nuclear receptor co-repressor 2	NM_001077261 /// NM_006312	1.47831	1.30518	1.18368	1.31693	0.00424385	0.0763563
HIST1H2BE	208527_x_at	HIST1H2BE	histone cluster 1, H2be	NM_003523	1.30524	1.33357	1.3126	1.31708	0.00211855	0.0559387
ATRN	211852_s_at	ATRN	attractin	NM_139321 /// NM_139322	1.32397	1.43705	1.20205	1.31752	0.00335677	0.0690079
CCNL2	222999_s_at	CCNL2	cyclin L2	NM_001039577 /// NM_001144867 /// NM_001144868 /// NM_030937	1.43558	1.35545	1.17557	1.3176	0.00383671	0.0731231
COG1	231813_s_at	COG1	component of oligomeric golgi complex 1	NM_018714	1.31303	1.16842	1.49176	1.31782	0.004713	0.0805131
RNF152	1553722_s_at	RNF152	ring finger protein 152	NM_173557	1.24066	1.34275	1.37395	1.31787	0.00248921	0.0598617
C5orf4	220751_s_at	C5orf4	chromosome 5 open reading frame 4	NM_016348 /// NM_032385	1.36903	1.10293	1.51666	1.3181	0.00750122	0.0994324
RPS24	1555878_at	RPS24	Ribosomal protein S24	NM_001026 /// NM_001142282 /// NM_001142283 /// NM_001142284 /// NM_001142285 //	1.37382	1.31166	1.27124	1.31824	0.00227635	0.05763
GLIS2	223378_at	GLIS2	GLIS family zinc finger 2	NM_032575	1.27003	1.32974	1.3568	1.31836	0.00221804	0.0571229
PDPR	224904_at	PDPR	pyruvate dehydrogenase phosphatase regulatory subunit	NM_017990	1.27769	1.38004	1.29985	1.31847	0.00228407	0.05763
C2orf42	219128_at	C2orf42	chromosome 2 open reading frame 42	NM_017880	1.34053	1.33775	1.2786	1.31865	0.00214684	0.0562754
LRCH3	235347_at	LRCH3	leucine-rich repeats and calponin homology (CH) domain containing 3	NM_032773	1.49741	1.27715	1.19898	1.31866	0.00427607	0.0765846
TP53INP2	224836_at	TP53INP2	tumor protein p53 inducible nuclear protein 2	NM_021202	1.28559	1.17651	1.51653	1.31881	0.00500628	0.0827482
IDH1	1555037_a_at	IDH1	isocitrate dehydrogenase 1 (NADP+), soluble	NM_005896	1.28736	1.43315	1.24418	1.31916	0.00284193	0.0639469
SFRS18	212177_at	SFRS18	splicing factor, arginine/serine-rich 18	NM_015491 /// NM_032870	1.20703	1.2171	1.56369	1.31947	0.00612929	0.0909216
C1orf21	223126_s_at	C1orf21	chromosome 1 open reading frame 21	NM_030806	1.44713	1.33912	1.18596	1.31967	0.00362048	0.0716849
MIDN	225954_s_at	MIDN	midnolin	NM_177401	1.26008	1.17886	1.54739	1.31976	0.00573521	0.088349
SEMA6D	226492_at	SEMA6D	sema domain, transmembrane domain (TM), and cytoplasmic domain, (semaphorin) 6D	NM_020858 /// NM_024966 /// NM_153616 /// NM_153617 /// NM_153618 /// NM_153619	1.35659	1.3188	1.28489	1.31977	0.00211162	0.055843
HOXA5	213844_at	HOXA5	homeobox A5	NM_019102	1.22299	1.42229	1.32213	1.31995	0.00284695	0.0639469
GCC2	202832_at	GCC2	GRIP and coiled-coil domain containing 2	NM_014635 /// NM_181453 /// NR_028063	1.36685	1.41693	1.18749	1.31998	0.00335884	0.0690119
TGIF1	203313_s_at	TGIF1	TGFB-induced factor homeobox 1	NM_003244 /// NM_170695 /// NM_173207 /// NM_173208 /// NM_173209 /// NM_173210	1.36631	1.34646	1.25121	1.32035	0.00229952	0.0577626
CA3	204865_at	CA3	carbonic anhydrase III, muscle specific	NM_005181	1.41583	1.17721	1.38124	1.32042	0.00357458	0.0712066
ZNF780A	238907_at	ZNF780A	zinc finger protein 780A	NM_001010880 /// NM_001142577 /// NM_001142578 /// NM_001142579	1.51592	1.35478	1.1211	1.32047	0.00643476	0.0927714
ZNF23	213934_s_at	ZNF23	zinc finger protein 23 (KOX 16)	NM_145911	1.3561	1.32652	1.28075	1.32076	0.00209117	0.055546
KIAA1217	1554438_at	KIAA1217	KIAA1217	NM_001098500 /// NM_001098501 /// NM_019590	1.24627	1.44502	1.2797	1.32088	0.00289153	0.0642881
HMBOX1	219269_at	HMBOX1	homeobox containing 1	NM_001135726 /// NM_024567	1.3074	1.36059	1.29565	1.32091	0.00206512	0.055328
RIMKLB	226164_x_at	RIMKLB	Ribosomal modification protein rimK-like family member B	NM_020734	1.46026	1.21816	1.29589	1.321	0.00326776	0.068058
N4BP2L1	213375_s_at	N4BP2L1	NEDD4 binding protein 2-like 1	NM_001079691 /// NM_052818	1.42503	1.42849	1.13369	1.3215	0.0050328	0.0829423
HSPA13	202557_at	HSPA13	heat shock protein 70kDa family, member 13	NM_006948	1.42045	1.4092	1.15331	1.32161	0.0042504	0.0764041
ZNF350	219266_at	ZNF350	zinc finger protein 350	NM_021632	1.20804	1.48716	1.28507	1.32167	0.00375664	0.0726653
PCGF5	235331_x_at	PCGF5	polycomb group ring finger 5	NM_032373	1.40291	1.27325	1.29334	1.32196	0.00231062	0.0577626
PCSK6	207414_s_at	PCSK6	proprotein convertase subtilisin/kexin type 6	NM_002570 /// NM_138319 /// NM_138320 /// NM_138321 /// NM_138322 /// NM_138323	1.22176	1.40009	1.35088	1.32206	0.00264464	0.0617446
BHLHB9	213709_at	BHLHB9	basic helix-loop-helix domain containing, class B, 9	NM_001142524 /// NM_001142525 /// NM_001142526 /// NM_001142527 /// NM_001142528	1.4904	1.30767	1.18577	1.32211	0.00406844	0.0748535
ZNF317	225296_at	ZNF317	zinc finger protein 317	NM_020933	1.48426	1.17328	1.32748	1.32225	0.00419158	0.0757849
GOLGA8B	210425_x_at	GOLGA8B	golgin A8 family, member B	NM_001023567 /// NR_027410	1.42545	1.24923	1.30014	1.3229	0.00254811	0.0607623
TMEM2	218113_at	TMEM2	transmembrane protein 2	NM_001135820 /// NM_013390	1.11381	1.35283	1.53772	1.32327	0.00695717	0.0963373
DSC2	204751_x_at	DSC2	desmocollin 2	NM_004949 /// NM_024422	1.35889	1.45874	1.16901	1.3233	0.00392434	0.074028
MAN2B1	209166_s_at	MAN2B1	mannosidase, alpha, class 2B, member 1	NM_000528 /// NM_001173498	1.43685	1.27286	1.267	1.32332	0.00260934	0.0613444
SELM	226051_at	SELM	selenoprotein M	NM_080430	1.15746	1.33558	1.50332	1.32457	0.00471044	0.0805045
MICAL3	212715_s_at	MICAL3	microtubule associated monoxygenase, calponin and LIM domain containing 3	NM_001122731 /// NM_001136004 /// NM_015241	1.58293	1.20794	1.21568	1.32467	0.00619239	0.0913098
MLL3	222414_at	MLL3	myeloid/lymphoid or mixed-lineage leukemia 3	NM_170606	1.24673	1.50696	1.24177	1.32629	0.00365379	0.0718227
PCMTD2	212406_s_at	PCMTD2	protein-L-isoaspartate (D-aspartate) O-methyltransferase domain containing 2	NM_001104925 /// NM_018257	1.2912	1.23298	1.46604	1.32646	0.00293285	0.0645904
SLC35E1	235035_at	SLC35E1	solute carrier family 35, member E1	NM_024881	1.29633	1.25388	1.43638	1.32666	0.00246752	0.0596325
CNOT3	203239_s_at	CNOT3	CCR4-NOT transcription complex, subunit 3	NM_014516	1.54653	1.36486	1.10692	1.32695	0.00715061	0.0973511
FAM91A1	226294_x_at	FAM91A1	family with sequence similarity 91, member A1	NM_144963	1.30456	1.45457	1.23274	1.32744	0.00273915	0.0626428
SRR	219205_at	SRR	serine racemase	NM_021947	1.36943	1.25662	1.36054	1.32786	0.00205147	0.0551564
ZNF420	242761_s_at	ZNF420	zinc finger protein 420	NM_144689	1.34379	1.36877	1.27348	1.32806	0.0019327	0.0536477
IFI44L	204439_at	IFI44L	interferon-induced protein 44-like	NM_006820	1.19077	1.35063	1.45741	1.32835	0.00323212	0.0676848
LRRC57	229232_at	LRRC57	leucine rich repeat containing 57	NM_153260	1.1379	1.52702	1.34957	1.32856	0.00541705	0.0855367
ZNF83	221645_s_at	ZNF83	zinc finger protein 83	NM_001105549 /// NM_001105550 /// NM_001105551 /// NM_001105552 /// NM_001105553	1.25273	1.55974	1.20071	1.32877	0.00495297	0.082374
LAMP2	203042_at	LAMP2	lysosomal-associated membrane protein 2	NM_001122606 /// NM_002294 /// NM_013995	1.33659	1.34248	1.30761	1.32881	0.00176481	0.0512752
TMEM30A	217743_s_at	TMEM30A	transmembrane protein 30A	NM_001143958 /// NM_018247	1.14015	1.45102	1.41845	1.32887	0.00454028	0.0788295
TMEM181	225127_at	TMEM181	transmembrane protein 181	NM_020823	1.41082	1.35265	1.22993	1.32896	0.0023695	0.0583852
AHSA2	226665_at	AHSA2	AHA1, activator of heat shock 90kDa protein ATPase homolog 2 (yeast)	NM_152392	1.4727	1.23091	1.29499	1.32903	0.00289946	0.0642881
DFNB59	235365_at	DFNB59	deafness, autosomal recessive 59	NM_001042702	1.15531	1.2614	1.61139	1.32918	0.00722775	0.0977904
PLD1	226636_at	PLD1	phospholipase D1, phosphatidylcholine-specific	NM_001130081 /// NM_002662	1.21254	1.43065	1.35388	1.32924	0.00266908	0.061983
AMACR	209425_at	AMACR	alpha-methylacyl-CoA racemase /// C1q and tumor necrosis factor related protein	NM_001167595 /// NM_001167596 /// NM_001167597 /// NM_001167598 /// NM_014324 //	1.25594	1.22045	1.53255	1.32933	0.00405862	0.0748535
C1QTNF3	209425_at	C1QTNF3	alpha-methylacyl-CoA racemase /// C1q and tumor necrosis factor related protein	NM_001167595 /// NM_001167596 /// NM_001167597 /// NM_001167598 /// NM_014324 //	1.25594	1.22045	1.53255	1.32933	0.00405862	0.0748535
SERP1	235475_at	SERP1	Stress-associated endoplasmic reticulum protein 1	NM_014445	1.48013	1.23572	1.28441	1.32935	0.00296133	0.0647751
FLJ45340	225899_x_at	FLJ45340	hypothetical LOC402483 /// hypothetical LOC399844 /// hypothetical LOC100133150	NR_024368 /// NR_028324 /// NR_028326 /// XM_002343042 /// XR_038209 /// XR_0392	1.31578	1.26917	1.40761	1.32962	0.00205548	0.0551564
FOXO1	202723_s_at	FOXO1	forkhead box O1	NM_002015	1.23455	1.4189	1.3426	1.32985	0.00233309	0.0579953
LRIG2	238653_at	LRIG2	Leucine-rich repeats and immunoglobulin-like domains 2	NM_014813	1.36208	1.30879	1.32022	1.33017	0.00175536	0.0511518
PRKCZ	202178_at	PRKCZ	protein kinase C, zeta	NM_001033581 /// NM_001033582 /// NM_002744	1.38299	1.18368	1.43769	1.33017	0.00317344	0.0668939
PHIP	213074_at	PHIP	pleckstrin homology domain interacting protein	NM_017934	1.3426	1.58144	1.10901	1.33037	0.0075664	0.0998914
IL13RA1	201887_at	IL13RA1	interleukin 13 receptor, alpha 1	NM_001560	1.4234	1.2695	1.3032	1.33042	0.00213684	0.0562024
GPR160	223423_at	GPR160	G protein-coupled receptor 160	NM_014373	1.44025	1.27884	1.27879	1.33051	0.00228236	0.05763
RPL37	224763_at	RPL37	Ribosomal protein L37	NM_000997	1.26041	1.16754	1.60069	1.33055	0.00645403	0.0928297
CROT	204573_at	CROT	carnitine O-octanoyltransferase	NM_001143935 /// NM_021151 /// NR_026585	1.13881	1.44927	1.42782	1.33076	0.00452226	0.0786821
SCNN1B	205464_at	SCNN1B	sodium channel, nonvoltage-gated 1, beta	NM_000336	1.43426	1.211	1.35866	1.33136	0.00263897	0.0617446
FLCN	1552664_at	FLCN	folliculin	NM_144606 /// NM_144997	1.3672	1.18271	1.45964	1.33143	0.00327783	0.068058
SLFN5	1557078_at	SLFN5	schlafen family member 5	NM_144975	1.42172	1.29036	1.28788	1.33189	0.00203874	0.0549593
EFHC1	225656_at	EFHC1	EF-hand domain (C-terminal) containing 1	NM_001172420 /// NM_018100 /// NR_033327	1.59778	1.20691	1.22632	1.33229	0.00578841	0.0886113
ZBTB43	204181_s_at	ZBTB43	zinc finger and BTB domain containing 43	NM_001135776 /// NM_014007	1.32298	1.20244	1.48868	1.33298	0.00318198	0.0669925
ZNF223	207128_s_at	ZNF223	zinc finger protein 223	NM_013361	1.44768	1.27228	1.28669	1.33325	0.00224195	0.0572404
ZNF547	1552794_a_at	ZNF547	zinc finger protein 547	NM_173631	1.58483	1.27067	1.17692	1.33328	0.00550123	0.086379
WWOX	219077_s_at	WWOX	WW domain containing oxidoreductase	NM_016373 /// NM_130791 /// NM_130844	1.28049	1.28466	1.4415	1.3335	0.00215945	0.0564291
STXBP5	226794_at	STXBP5	syntaxin binding protein 5 (tomosyn)	NM_001127715 /// NM_139244	1.17974	1.30796	1.53692	1.33354	0.00425255	0.0764077
PTK2	207821_s_at	PTK2	PTK2 protein tyrosine kinase 2	NM_005607 /// NM_153831	1.24545	1.28462	1.4822	1.33359	0.00272029	0.0625062
RYBP	201845_s_at	RYBP	RING1 and YY1 binding protein	NM_012234	1.29492	1.33842	1.36907	1.33381	0.00169678	0.0502285
ELAC1	219325_s_at	ELAC1	elaC homolog 1 (E. coli)	NM_018696	1.45496	1.40424	1.16238	1.33418	0.00364001	0.0717939
DNAJC16	212911_at	DNAJC16	DnaJ (Hsp40) homolog, subfamily C, member 16	NM_015291	1.3018	1.36147	1.34039	1.33433	0.00165318	0.049385
ZNF44	233712_at	ZNF44	zinc finger protein 44	NM_001164276 /// NM_016264	1.15344	1.36376	1.51255	1.335	0.00434006	0.07707
HOXA3	235521_at	HOXA3	homeobox A3	NM_030661 /// NM_153631 /// NM_153632	1.43689	1.45359	1.1394	1.3351	0.00436557	0.0772354
HSPC159	226188_at	HSPC159	galectin-related protein	NM_014181	1.19981	1.28778	1.54177	1.33548	0.0039426	0.0741698
HIST1H2BI	208523_x_at	HIST1H2BI	histone cluster 1, H2bi	NM_003525	1.42176	1.28516	1.30469	1.33587	0.00189061	0.0531685
LZTFL1	222632_s_at	LZTFL1	leucine zipper transcription factor-like 1	NM_020347	1.33082	1.32416	1.3553	1.33671	0.00155456	0.0483424
POLR1D	224874_at	POLR1D	polymerase (RNA) I polypeptide D, 16kDa	NM_015972 /// NM_152705	1.12807	1.48721	1.42406	1.33686	0.00487643	0.0818924
TMEM80	65630_at	TMEM80	transmembrane protein 80	NM_001042463 /// NM_174940	1.37205	1.20046	1.45345	1.33771	0.0026964	0.0622266
NUDT18	219665_at	NUDT18	nudix (nucleoside diphosphate linked moiety X)-type motif 18	NM_024815	1.39052	1.40645	1.22476	1.33798	0.00218399	0.0567551
C14orf138	218940_at	C14orf138	chromosome 14 open reading frame 138	NM_001040662 /// NM_024558	1.37261	1.50693	1.15832	1.3381	0.00398889	0.0744559
EIF1B	201738_at	EIF1B	eukaryotic translation initiation factor 1B	NM_005875	1.33172	1.43772	1.25179	1.33827	0.0020405	0.0549689
TBX3	219682_s_at	TBX3	T-box 3	NM_005996 /// NM_016569	1.63127	1.30566	1.1273	1.33906	0.00746174	0.0991772
RPL10L	217559_at	RPL10L	ribosomal protein L10-like	NM_080746	1.24057	1.51268	1.27973	1.33915	0.00289406	0.0642881
SMG1	224842_at	SMG1	SMG1 homolog, phosphatidylinositol 3-kinase-related kinase (C. elegans)	NM_015092	1.29326	1.54349	1.20448	1.33964	0.00364822	0.0717985
NBPF1	230712_at	NBPF1	neuroblastoma breakpoint family, member 1	NM_017940	1.54899	1.2937	1.1999	1.3397	0.00380045	0.0729419
GNS	212335_at	GNS	glucosamine (N-acetyl)-6-sulfatase	NM_002076	1.36321	1.52666	1.15561	1.33978	0.00421654	0.0760394
LENG8	224673_at	LENG8	leukocyte receptor cluster (LRC) member 8	NM_052925	1.45265	1.11747	1.48245	1.34006	0.0052031	0.0837243
PPPDE1	222936_s_at	PPPDE1	PPPDE peptidase domain containing 1	NM_016076	1.3317	1.32302	1.36621	1.34018	0.00148675	0.0474083
PTPLB	212640_at	PTPLB	protein tyrosine phosphatase-like (proline instead of catalytic arginine), membe	NM_198402	1.3405	1.2251	1.46623	1.34033	0.00238545	0.0586245
EGR3	206115_at	EGR3	early growth response 3	NM_004430	1.20789	1.66666	1.19725	1.34076	0.00751363	0.0995209
THAP2	223588_at	THAP2	THAP domain containing, apoptosis associated protein 2	NM_031435	1.43726	1.32124	1.26926	1.34078	0.00187279	0.0529607
DZIP3	213186_at	DZIP3	DAZ interacting protein 3, zinc finger	NM_014648	1.23082	1.42824	1.37198	1.34106	0.00208868	0.055546
SPG11	203513_at	SPG11	spastic paraplegia 11 (autosomal recessive)	NM_001160227 /// NM_025137	1.2744	1.42896	1.3245	1.34111	0.00179251	0.0515831
SCNN1A	203453_at	SCNN1A	sodium channel, nonvoltage-gated 1 alpha	NM_001038 /// NM_001159575 /// NM_001159576	1.36468	1.4651	1.20984	1.34235	0.00248381	0.0598418
ZNF616	239007_at	ZNF616	zinc finger protein 616	NM_178523	1.53548	1.17601	1.34189	1.34315	0.00371303	0.0722387
MFI2	235911_at	MFI2	antigen p97 (melanoma associated) identified by monoclonal antibodies 133.2 and	NM_005929 /// NM_033316	1.39505	1.34641	1.29078	1.3434	0.00153518	0.04821
RUFY2	238550_at	RUFY2	RUN and FYVE domain containing 2	NM_001042417 /// NM_017987	1.40688	1.49227	1.15511	1.34352	0.00372792	0.072279
PCSK1	205825_at	PCSK1	proprotein convertase subtilisin/kexin type 1	NM_000439 /// NM_001177875 /// NM_001177876	1.37185	1.53104	1.15564	1.34392	0.0040647	0.0748535
ZNF564	1553957_at	ZNF564	zinc finger protein 564	NM_144976	1.56635	1.21775	1.27279	1.34399	0.00371479	0.0722387
SLC47A2	231068_at	SLC47A2	solute carrier family 47, member 2	NM_001099646 /// NM_152908	1.43677	1.29294	1.30932	1.34484	0.00168637	0.0500141
TRPM7	223324_s_at	TRPM7	transient receptor potential cation channel, subfamily M, member 7	NM_017672	1.3324	1.50061	1.21702	1.34503	0.00261015	0.0613444
BCL2L11	1555372_at	BCL2L11	BCL2-like 11 (apoptosis facilitator)	NM_006538 /// NM_138621 /// NM_207002	1.32598	1.32041	1.39102	1.34543	0.00142364	0.0465152
JMJD1C	228793_at	JMJD1C	jumonji domain containing 1C	NM_004241 /// NM_032776	1.56076	1.29992	1.20341	1.34655	0.00354743	0.0709229
STAM2	209649_at	STAM2	signal transducing adaptor molecule (SH3 domain and ITAM motif) 2	NM_005843	1.22155	1.60753	1.24388	1.34671	0.00451689	0.0786821
C1orf69	236629_at	C1orf69	chromosome 1 open reading frame 69	NM_001010867	1.42185	1.27862	1.34362	1.34676	0.00158793	0.0487275
PTPRS	226571_s_at	PTPRS	protein tyrosine phosphatase, receptor type, S	NM_002850 /// NM_130853 /// NM_130854 /// NM_130855	1.11296	1.45713	1.50659	1.34686	0.0052613	0.0842755
C6orf48	220755_s_at	C6orf48	chromosome 6 open reading frame 48	NM_001040437 /// NM_001040438	1.26132	1.15657	1.6752	1.34697	0.00739432	0.0989518
ZNF286A	220250_at	ZNF286A	zinc finger protein 286A	NM_001130842 /// NM_020652	1.32259	1.43351	1.2901	1.34736	0.0015952	0.0487275
ZNF250	241738_at	ZNF250	zinc finger protein 250	NM_001109689 /// NM_021061	1.37349	1.22174	1.4582	1.34754	0.00214891	0.0562754
ARHGAP21	224764_at	ARHGAP21	Rho GTPase activating protein 21	NM_020824	1.23706	1.41078	1.40356	1.34801	0.00184166	0.0523508
KLF9	203543_s_at	KLF9	Kruppel-like factor 9	NM_001206	1.19914	1.47687	1.38608	1.34896	0.0025137	0.0601556
GATA3	209602_s_at	GATA3	GATA binding protein 3	NM_001002295 /// NM_002051	1.41867	1.42429	1.21686	1.34971	0.00207695	0.0554179
RNF180	236644_at	RNF180	ring finger protein 180	NM_001113561 /// NM_178532	1.37345	1.53061	1.17133	1.35037	0.00340532	0.0693854
SECISBP2L	212450_at	SECISBP2L	SECIS binding protein 2-like	NM_014701	1.23414	1.61514	1.23557	1.35045	0.00437135	0.0773027
PLEKHA1	226247_at	PLEKHA1	pleckstrin homology domain containing, family A (phosphoinositide binding specif	NM_001001974 /// NM_021622	1.20468	1.39928	1.46276	1.35096	0.0023104	0.0577626
REV3L	208070_s_at	REV3L	REV3-like, catalytic subunit of DNA polymerase zeta (yeast)	NM_002912	1.26689	1.58256	1.22992	1.35101	0.00351008	0.0704946
ZNF587	231820_x_at	ZNF587	zinc finger protein 587	NM_032828 /// XM_002343662 /// XM_002347984	1.3012	1.48818	1.27382	1.35115	0.0019279	0.0535918
ELMO2	55692_at	ELMO2	engulfment and cell motility 2	NM_133171 /// NM_182764	1.43243	1.33748	1.28777	1.35123	0.00149368	0.0475541
BTRC	224471_s_at	BTRC	beta-transducin repeat containing	NM_003939 /// NM_033637	1.29896	1.45022	1.30966	1.35123	0.00157648	0.048663
ADAM9	1555326_a_at	ADAM9	ADAM metallopeptidase domain 9 (meltrin gamma)	NM_001005845 /// NM_003816 /// NR_027638 /// NR_027639 /// NR_027878	1.45587	1.56848	1.08086	1.35142	0.00726599	0.0981153
RNF170	220985_s_at	RNF170	ring finger protein 170	NM_001160223 /// NM_001160224 /// NM_001160225 /// NM_030954 /// NR_027668 /// N	1.12875	1.4797	1.47859	1.35168	0.00435841	0.0771435
RHOB	212099_at	RHOB	ras homolog gene family, member B	NM_004040	1.58351	1.22058	1.27795	1.35176	0.003523	0.0706825
NOTCH2NL	214722_at	NOTCH2NL	Notch homolog 2 (Drosophila) N-terminal like	NM_203458	1.22931	1.39872	1.43664	1.3518	0.00189149	0.0531685
RPL27A	223707_at	RPL27A	ribosomal protein L27a	NM_000990	1.40244	1.31436	1.34091	1.35207	0.00131104	0.0447546
NPEPL1	235033_at	NPEPL1	Aminopeptidase-like 1	NM_024663	1.39207	1.42822	1.24318	1.35209	0.00172599	0.0506727
SIRT2	220605_s_at	SIRT2	sirtuin (silent mating type information regulation 2 homolog) 2 (S. cerevisiae)	NM_012237 /// NM_030593	1.41245	1.25613	1.39414	1.3524	0.00158505	0.0487275
MBNL2	203640_at	MBNL2	muscleblind-like 2 (Drosophila)	NM_144778 /// NM_207304	1.24914	1.60716	1.23337	1.35286	0.00394222	0.0741698
PSCA	205319_at	PSCA	prostate stem cell antigen	NM_005672 /// NR_033343	1.35979	1.26205	1.4429	1.35286	0.00161004	0.0487275
THEM4	229253_at	THEM4	thioesterase superfamily member 4	NM_053055	1.36293	1.4415	1.26188	1.35339	0.00159353	0.0487275
PPIL6	1553684_at	PPIL6	peptidylprolyl isomerase (cyclophilin)-like 6	NM_001111298 /// NM_173672	1.33757	1.43632	1.29043	1.35342	0.00145162	0.0470379
ZNF131	1557384_at	ZNF131	Zinc finger protein 131	NM_003432	1.58615	1.1872	1.31712	1.35362	0.0037816	0.0728473
BEND7	227341_at	BEND7	BEN domain containing 7	NM_001100912 /// NM_152751	1.24277	1.47665	1.35187	1.35374	0.00189137	0.0531685
RGS5	209071_s_at	RGS5	regulator of G-protein signaling 5	NM_003617	1.67542	1.12628	1.31494	1.35382	0.00732557	0.0984347
PXK	225796_at	PXK	PX domain containing serine/threonine kinase	NM_017771	1.45612	1.55186	1.09939	1.35436	0.00591561	0.0894826
TMEM161B	236227_at	TMEM161B	transmembrane protein 161B	NM_153354	1.56944	1.29449	1.22322	1.35451	0.00306698	0.0658974
ADCY9	204497_at	ADCY9	adenylate cyclase 9	NM_001116	1.35001	1.28874	1.42845	1.35453	0.00139948	0.0460889
RC3H2	238421_at	RC3H2	ring finger and CCCH-type zinc finger domains 2	NM_001100588 /// NM_018835	1.38194	1.58891	1.13225	1.3547	0.00499915	0.0827482
HS2ST1	230465_at	HS2ST1	heparan sulfate 2-O-sulfotransferase 1	NM_001134492 /// NM_012262	1.45923	1.34604	1.26692	1.35512	0.00160883	0.0487275
KIAA1377	236325_at	KIAA1377	KIAA1377	NM_020802	1.27245	1.55795	1.25557	1.35522	0.0027037	0.0623074
CHD2	225077_at	CHD2	chromodomain helicase DNA binding protein 2	NM_001042572 /// NM_001271	1.45077	1.42752	1.20226	1.35547	0.00222782	0.0571557
C5	205500_at	C5	complement component 5	NM_001735	1.27663	1.29411	1.50742	1.35547	0.00196043	0.0539608
PIGV	51146_at	PIGV	phosphatidylinositol glycan anchor biosynthesis, class V	NM_017837	1.12684	1.40684	1.57165	1.35567	0.00488208	0.0819033
MECP2	202617_s_at	MECP2	methyl CpG binding protein 2 (Rett syndrome)	NM_001110792 /// NM_004992	1.07833	1.44506	1.5992	1.35575	0.00755143	0.0997609
ZBTB4	225629_s_at	ZBTB4	zinc finger and BTB domain containing 4	NM_001128833 /// NM_020899	1.30085	1.45788	1.31647	1.35656	0.00147102	0.0472427
FSTL3	203592_s_at	FSTL3	follistatin-like 3 (secreted glycoprotein)	NM_005860	1.41032	1.23383	1.43579	1.35693	0.00174776	0.051053
WDR19	220917_s_at	WDR19	WD repeat domain 19	NM_025132	1.44132	1.24545	1.39562	1.3581	0.00162122	0.0487647
ZNF426	205964_at	ZNF426	zinc finger protein 426	NM_024106	1.4301	1.25648	1.39429	1.35819	0.00150865	0.0477912
MAN2A1	235103_at	MAN2A1	mannosidase, alpha, class 2A, member 1	NM_002372	1.51564	1.48858	1.11204	1.35889	0.00495027	0.082374
C20orf196	235063_at	C20orf196	chromosome 20 open reading frame 196	NM_152504	1.43079	1.40475	1.24908	1.35911	0.00155576	0.0483424
ORMDL1	223187_s_at	ORMDL1	ORM1-like 1 (S. cerevisiae)	NM_001128150 /// NM_016467	1.35694	1.36469	1.35695	1.35951	0.00108924	0.0414073
GOLGA8A	208798_x_at	GOLGA8A	golgin A8 family, member A	NM_181077 /// NR_027409	1.40469	1.35522	1.3215	1.36004	0.00115204	0.0425398
CDKN1B	209112_at	CDKN1B	cyclin-dependent kinase inhibitor 1B (p27, Kip1)	NM_004064	1.4956	1.48411	1.13478	1.36061	0.00392343	0.074028
FUBP3	212824_at	FUBP3	far upstream element (FUSE) binding protein 3	NM_003934	1.1698	1.58334	1.36004	1.36065	0.00364245	0.0717939
MARCH8	221824_s_at	MARCH8	membrane-associated ring finger (C3HC4) 8	NM_001002265 /// NM_001002266 /// NM_145021	1.30425	1.36241	1.41841	1.36089	0.00120201	0.0432537
LOC646214	236283_x_at	LOC646214	p21-activated kinase 2 pseudogene	NR_027053	1.27865	1.56421	1.26108	1.36118	0.00247761	0.0597658
PLEKHA7	228450_at	PLEKHA7	pleckstrin homology domain containing, family A member 7	NM_175058	1.13164	1.35569	1.64492	1.36146	0.00565314	0.0876763
TFPI	214378_at	TFPI	tissue factor pathway inhibitor (lipoprotein-associated coagulation inhibitor)	NM_001032281 /// NM_006287	1.57156	1.09815	1.46288	1.36165	0.00582735	0.0888575
SGK1	201739_at	SGK1	serum/glucocorticoid regulated kinase 1	NM_001143676 /// NM_001143677 /// NM_001143678 /// NM_005627	1.15181	1.28021	1.71757	1.36308	0.00710127	0.0971559
IRS2	209184_s_at	IRS2	insulin receptor substrate 2	NM_003749	1.30925	1.22049	1.58673	1.36358	0.00288594	0.0642881
CLN8	229958_at	CLN8	ceroid-lipofuscinosis, neuronal 8 (epilepsy, progressive with mental retardation	NM_018941	1.34207	1.44508	1.30901	1.36417	0.00121442	0.0435243
DCP2	212919_at	DCP2	DCP2 decapping enzyme homolog (S. cerevisiae)	NM_152624	1.65973	1.35118	1.1322	1.36424	0.00576613	0.088484
METTL7A	207761_s_at	METTL7A	methyltransferase like 7A	NM_014033	1.40425	1.58196	1.14391	1.36462	0.00405474	0.0748535
RSL1D1	213750_at	RSL1D1	ribosomal L1 domain containing 1	NM_015659	1.28037	1.4367	1.38282	1.36506	0.00126199	0.0438289
MATN3	206091_at	MATN3	matrilin 3	NM_002381	1.1564	1.61467	1.36245	1.36512	0.00418087	0.0757849
ProSAPiP1	204447_at	ProSAPiP1	ProSAPiP1 protein	NM_014731	1.37348	1.29937	1.4266	1.36548	0.00115797	0.0425671
NDUFB6	1559042_at	NDUFB6	NADH dehydrogenase (ubiquinone) 1 beta subcomplex, 6, 17kDa	NM_002493 /// NM_182739	1.6817	1.25853	1.20378	1.3658	0.00499165	0.0827063
C3orf33	1554176_a_at	C3orf33	chromosome 3 open reading frame 33	NM_173657	1.67768	1.3488	1.12937	1.36719	0.00605179	0.09053
GRB10	209409_at	GRB10	growth factor receptor-bound protein 10	NM_001001549 /// NM_001001550 /// NM_001001555 /// NM_005311	1.41934	1.33291	1.35121	1.36732	0.00104653	0.0408032
MTO1	235975_at	MTO1	mitochondrial translation optimization 1 homolog (S. cerevisiae)	NM_001123226 /// NM_012123 /// NM_133645	1.56348	1.47506	1.10877	1.36746	0.005037	0.0829692
C9orf150	227443_at	C9orf150	chromosome 9 open reading frame 150	NM_203403	1.4574	1.25066	1.40316	1.36753	0.00145687	0.04707
EIF3C	236700_at	EIF3C	eukaryotic translation initiation factor 3, subunit C	NM_001037808 /// NM_003752	1.61169	1.47065	1.07947	1.36773	0.00696071	0.0963373
SLC26A11	226679_at	SLC26A11	solute carrier family 26, member 11	NM_001166347 /// NM_001166348 /// NM_001166349 /// NM_173626	1.44783	1.25886	1.40415	1.36784	0.00137073	0.0456015
FNBP4	229272_at	FNBP4	formin binding protein 4	NM_015308	1.18995	1.51892	1.4161	1.36789	0.00240384	0.0586947
C10orf118	227701_at	C10orf118	chromosome 10 open reading frame 118	NM_018017	1.36746	1.61384	1.16024	1.36807	0.00392708	0.074028
FAM160B1	226155_at	FAM160B1	family with sequence similarity 160, member B1	NM_001135051 /// NM_020940	1.51494	1.47445	1.1466	1.36817	0.00339153	0.0693054
CIRBP	200811_at	CIRBP	cold inducible RNA binding protein	NM_001280 /// NR_023312 /// NR_023313	1.19298	1.4418	1.48955	1.36836	0.00222834	0.0571557
TIMP3	201150_s_at	TIMP3	TIMP metallopeptidase inhibitor 3	NM_000362	1.11537	1.37414	1.67193	1.36845	0.00628134	0.0919724
MARCH5	226394_at	MARCH5	membrane-associated ring finger (C3HC4) 5	NM_017824	1.18033	1.62076	1.34012	1.36864	0.00363844	0.0717939
SRD5A3	218800_at	SRD5A3	steroid 5 alpha-reductase 3	NM_024592	1.66361	1.40712	1.09531	1.3687	0.00690701	0.0960006
RHD	215819_s_at	RHD	Rh blood group, CcEe antigens /// Rh blood group, D antigen	NM_001127691 /// NM_016124 /// NM_020485 /// NM_138616 /// NM_138617 /// NM_1386	1.26092	1.38408	1.4694	1.36877	0.00139793	0.0460889
RHCE	215819_s_at	RHCE	Rh blood group, CcEe antigens /// Rh blood group, D antigen	NM_001127691 /// NM_016124 /// NM_020485 /// NM_138616 /// NM_138617 /// NM_1386	1.26092	1.38408	1.4694	1.36877	0.00139793	0.0460889
ZNF528	215019_x_at	ZNF528	zinc finger protein 528	NM_032423	1.31162	1.50051	1.30449	1.36929	0.00141643	0.0464519
COL6A1	213428_s_at	COL6A1	collagen, type VI, alpha 1	NM_001848	1.34493	1.47098	1.29773	1.3693	0.0012437	0.0437574
PAK2	208878_s_at	PAK2	p21 protein (Cdc42/Rac)-activated kinase 2	NM_002577	1.51418	1.36014	1.24928	1.37027	0.00166085	0.0495129
GNRH1	207987_s_at	GNRH1	gonadotropin-releasing hormone 1 (luteinizing-releasing hormone)	NM_000825 /// NM_001083111	1.42481	1.44551	1.25021	1.37063	0.00139875	0.0460889
C10orf28	228374_at	C10orf28	chromosome 10 open reading frame 28	NM_014472	1.44043	1.40319	1.27622	1.37145	0.00119778	0.0432537
C11orf1	231538_at	C11orf1	Chromosome 11 open reading frame 1	NM_022761	1.43887	1.24699	1.43805	1.37158	0.00141404	0.0464515
ZNF12	219571_s_at	ZNF12	zinc finger protein 12	NM_006956 /// NM_016265	1.21218	1.33596	1.59496	1.37205	0.00268439	0.0620774
TMF1	215855_s_at	TMF1	TATA element modulatory factor 1	NM_007114	1.56479	1.33057	1.24108	1.37225	0.00208935	0.055546
SLC25A37	242335_at	SLC25A37	solute carrier family 25, member 37	NM_016612	1.41936	1.54344	1.18062	1.37272	0.00259494	0.0612402
ZNF182	235810_at	ZNF182	zinc finger protein 182	NM_001007088 /// NM_001178099 /// NM_006962	1.45101	1.43491	1.24259	1.3728	0.0014466	0.0470045
PVT1	1558290_a_at	PVT1	Pvt1 oncogene (non-protein coding)	NR_003367	1.37912	1.36445	1.37576	1.3731	0.000894695	0.037855
BCL6	203140_at	BCL6	B-cell CLL/lymphoma 6	NM_001130845 /// NM_001134738 /// NM_001706	1.35747	1.38417	1.37876	1.37345	0.000895272	0.037855
AHNAK	211986_at	AHNAK	AHNAK nucleoprotein	NM_001620 /// NM_024060	1.46644	1.33287	1.32549	1.37347	0.00110436	0.0417631
NBR2	1553992_s_at	NBR2	neighbor of BRCA1 gene 2 (non-protein coding)	NR_003108	1.43955	1.41439	1.27692	1.37493	0.00114791	0.0424361
KCTD18	226493_at	KCTD18	potassium channel tetramerisation domain containing 18	NM_152387	1.24681	1.37378	1.51847	1.37523	0.00158824	0.0487275
MZF1	40569_at	MZF1	myeloid zinc finger 1	NM_003422 /// NM_198055	1.36279	1.21419	1.57489	1.37611	0.00227872	0.05763
STK38	1553117_a_at	STK38	serine/threonine kinase 38	NM_007271	1.50876	1.37246	1.25911	1.37635	0.00143461	0.0467745
RABGAP1L	213982_s_at	RABGAP1L	RAB GTPase activating protein 1-like	NM_001035230 /// NM_014857	1.32013	1.3814	1.43018	1.3765	0.000950351	0.0391983
RTN1	203485_at	RTN1	reticulon 1	NM_021136 /// NM_206852 /// NM_206857	1.08721	1.48414	1.61681	1.37674	0.00616027	0.0911102
RAB33B	221014_s_at	RAB33B	RAB33B, member RAS oncogene family	NM_031296	1.23395	1.33482	1.58482	1.37691	0.00219085	0.0568332
PIK3R1	212239_at	PIK3R1	phosphoinositide-3-kinase, regulatory subunit 1 (alpha)	NM_181504 /// NM_181523 /// NM_181524	1.32218	1.36	1.45187	1.37695	0.000989102	0.0397903
ENOX2	204643_s_at	ENOX2	ecto-NOX disulfide-thiol exchanger 2	NM_006375 /// NM_182314	1.32329	1.57572	1.25303	1.37732	0.00196964	0.0540626
LOC642852	226995_at	LOC642852	hypothetical LOC642852	NR_026943	1.27494	1.32385	1.54815	1.37736	0.00161981	0.0487596
C6orf225	225812_at	C6orf225	chromosome 6 open reading frame 225	NM_001033564	1.27425	1.37661	1.48999	1.37747	0.00125022	0.0437574
ZNF230	1557322_at	ZNF230	zinc finger protein 230	NM_006300	1.49214	1.56106	1.12222	1.37753	0.00416476	0.0756972
CREBBP	202160_at	CREBBP	CREB binding protein	NM_001079846 /// NM_004380	1.22471	1.6091	1.32885	1.37837	0.00250049	0.0599759
ATOH8	1558706_a_at	ATOH8	Atonal homolog 8 (Drosophila)	NM_032827	1.67059	1.19218	1.3175	1.37928	0.00378739	0.0728558
TFDP2	244043_at	TFDP2	transcription factor Dp-2 (E2F dimerization partner 2)	NM_001178138 /// NM_001178139 /// NM_001178140 /// NM_001178141 /// NM_001178142	1.71031	1.19992	1.28224	1.38059	0.00452968	0.0787534
PRPF38B	230270_at	PRPF38B	PRP38 pre-mRNA processing factor 38 (yeast) domain containing B	NM_018061	1.20127	1.29927	1.68748	1.381	0.00393695	0.0741685
TIGD7	232089_at	TIGD7	Tigger transposable element derived 7	NM_033208	1.27728	1.38716	1.48653	1.38101	0.00116568	0.0427704
LYPLA1	212449_s_at	LYPLA1	lysophospholipase I	NM_006330	1.20009	1.74734	1.25638	1.38109	0.00555863	0.0867249
RAB30	228003_at	RAB30	RAB30, member RAS oncogene family	NM_014488	1.4699	1.43611	1.24854	1.38132	0.00131002	0.0447546
DST	212254_s_at	DST	dystonin	NM_001144769 /// NM_001144770 /// NM_001144771 /// NM_001723 /// NM_015548 /// N	1.39236	1.35944	1.39245	1.38133	0.000804605	0.0362058
CRBN	222533_at	CRBN	cereblon	NM_001173482 /// NM_016302	1.1545	1.44824	1.57729	1.3816	0.00314653	0.0666755
FBXO9	1559096_x_at	FBXO9	F-box protein 9	NM_012347 /// NM_033480 /// NM_033481	1.4422	1.27948	1.43085	1.38214	0.00105938	0.0409468
HELZ	203674_at	HELZ	helicase with zinc finger	NM_014877	1.41619	1.37458	1.35637	1.38216	0.000812002	0.0362987
FANK1	232968_at	FANK1	fibronectin type III and ankyrin repeat domains 1	NM_145235	1.68259	1.13022	1.38922	1.38241	0.00507519	0.0830044
ZNF581	223389_s_at	ZNF581	zinc finger protein 581	NM_016535	1.37659	1.16487	1.64839	1.38265	0.00364661	0.0717985
FAM19A1	230923_at	FAM19A1	family with sequence similarity 19 (chemokine (C-C motif)-like), member A1	NM_213609	1.42378	1.52549	1.21743	1.38282	0.00174178	0.0509454
IPMK	238739_at	IPMK	inositol polyphosphate multikinase	NM_152230	1.28576	1.47338	1.39618	1.38295	0.00106242	0.0410151
C5orf28	1557828_a_at	C5orf28	Chromosome 5 open reading frame 28	NM_022483	1.30757	1.35468	1.49704	1.38413	0.00105961	0.0409468
DIDO1	213213_at	DIDO1	death inducer-obliterator 1	NM_022105 /// NM_033081 /// NM_080796 /// NM_080797	1.70571	1.26638	1.22807	1.3843	0.00395561	0.0742279
NFIL3	203574_at	NFIL3	nuclear factor, interleukin 3 regulated	NM_005384	1.50887	1.60947	1.09313	1.38462	0.00548857	0.0862511
TNRC6B	1558142_at	TNRC6B	trinucleotide repeat containing 6B	NM_001024843 /// NM_001162501 /// NM_015088	1.28716	1.42909	1.44349	1.38474	0.000992903	0.0399023
AGR2	209173_at	AGR2	anterior gradient homolog 2 (Xenopus laevis)	NM_006408	1.46602	1.13975	1.58974	1.38492	0.00353985	0.0708386
SP1	1553685_s_at	SP1	Sp1 transcription factor	NM_003109 /// NM_138473	1.52207	1.46427	1.19187	1.38493	0.00205731	0.0551564
KLF11	218486_at	KLF11	Kruppel-like factor 11	NM_001177716 /// NM_001177718 /// NM_003597	1.46118	1.44396	1.25954	1.38513	0.00117329	0.042929
ATRX	208861_s_at	ATRX	alpha thalassemia/mental retardation syndrome X-linked (RAD54 homolog, S. cerevi	NM_000489 /// NM_138270	1.46925	1.5086	1.19966	1.38541	0.00189546	0.0532182
KLF3	225133_at	KLF3	Kruppel-like factor 3 (basic)	NM_016531	1.18567	1.56947	1.42942	1.38556	0.00235603	0.0581564
GNPTAB	212959_s_at	GNPTAB	N-acetylglucosamine-1-phosphate transferase, alpha and beta subunits	NM_024312	1.28779	1.53455	1.34705	1.38597	0.00126651	0.0438449
C12orf51	211034_s_at	C12orf51	chromosome 12 open reading frame 51	NM_001109662 /// XM_002343214	1.59628	1.26765	1.31575	1.38599	0.00184379	0.052366
RAP2C	218668_s_at	RAP2C	RAP2C, member of RAS oncogene family	NM_021183	1.27768	1.47141	1.41792	1.38656	0.0010531	0.0408969
OPN3	224392_s_at	OPN3	opsin 3	NM_014322	1.26877	1.28948	1.62965	1.38664	0.00224449	0.0572404
CEP290	205250_s_at	CEP290	centrosomal protein 290kDa	NM_025114	1.26894	1.34298	1.56696	1.38736	0.00152008	0.0479277
TMEM192	226589_at	TMEM192	transmembrane protein 192	NM_001100389	1.4712	1.37557	1.31986	1.38748	0.000894227	0.037855
COL27A1	225293_at	COL27A1	collagen, type XXVII, alpha 1	NM_032888	1.52735	1.48829	1.17507	1.38749	0.00234903	0.0581071
HNRNPA1	214280_x_at	HNRNPA1	heterogeneous nuclear ribonucleoprotein A1	NM_002136 /// NM_031157	1.25814	1.24578	1.70451	1.38754	0.0036425	0.0717939
TPST1	204140_at	TPST1	tyrosylprotein sulfotransferase 1	NM_003596	1.55233	1.60301	1.07468	1.38803	0.00636169	0.0923823
ZNF304	207753_at	ZNF304	zinc finger protein 304	NM_020657	1.43388	1.40824	1.32465	1.38813	0.00081359	0.0362987
SMARCA2	206543_at	SMARCA2	SWI/SNF related, matrix associated, actin dependent regulator of chromatin, subf	NM_003070 /// NM_139045	1.51302	1.4892	1.18751	1.38828	0.00207323	0.0554134
NFE2L3	236471_at	NFE2L3	nuclear factor (erythroid-derived 2)-like 3	NM_004289	1.39259	1.3982	1.37605	1.38891	0.000717156	0.0343074
HEATR4	1560727_at	HEATR4	HEAT repeat containing 4	NM_203309	1.30106	1.45662	1.41686	1.38992	0.000891464	0.0378428
SPEF2	1552716_at	SPEF2	sperm flagellar 2	NM_024867 /// NM_144722	1.41113	1.33102	1.42971	1.38995	0.000778612	0.0355938
ATP11C	226785_at	ATP11C	ATPase, class VI, type 11C	NM_001010986 /// NM_173694	1.49364	1.579	1.13978	1.39043	0.00334373	0.0688097
KPNA6	226976_at	KPNA6	karyopherin alpha 6 (importin alpha 7)	NM_012316	1.20731	1.74434	1.27667	1.39052	0.0045639	0.0789646
SLC35B3	231003_at	SLC35B3	solute carrier family 35, member B3	NM_001142540 /// NM_001142541 /// NM_015948	1.6654	1.43157	1.1286	1.39088	0.00441848	0.0777506
SLC25A40	227012_at	SLC25A40	solute carrier family 25, member 40	NM_018843	1.26927	1.79008	1.18482	1.39108	0.00605677	0.0905353
TP53TG1	209917_s_at	TP53TG1	TP53 target 1 (non-protein coding)	NR_015381	1.21754	1.36552	1.61987	1.3913	0.00221412	0.0570649
SNRPA1	242146_at	SNRPA1	Small nuclear ribonucleoprotein polypeptide A'	NM_003090	1.44447	1.13773	1.63878	1.39131	0.00381878	0.0730176
KIAA1009	206006_s_at	KIAA1009	KIAA1009	NM_014895	1.41684	1.46794	1.29518	1.3914	0.000914128	0.0382248
CSNK1A1	240221_at	CSNK1A1	Casein kinase 1, alpha 1	NM_001025105 /// NM_001892	1.73699	1.30739	1.18694	1.39167	0.00447844	0.0782442
GADD45B	207574_s_at	GADD45B	growth arrest and DNA-damage-inducible, beta	NM_015675	1.15969	1.30847	1.7783	1.39221	0.00593007	0.0895286
SLC4A7	210286_s_at	SLC4A7	solute carrier family 4, sodium bicarbonate cotransporter, member 7	NM_003615	1.64741	1.44762	1.13182	1.39234	0.00404545	0.0748535
DQX1	236055_at	DQX1	DEAQ box RNA-dependent ATPase 1	NM_133637	1.70361	1.09789	1.44374	1.39254	0.00601932	0.0902507
FNBP1	212288_at	FNBP1	formin binding protein 1	NM_015033	1.53147	1.17694	1.49834	1.39259	0.00224804	0.0572937
ZC3H12C	231899_at	ZC3H12C	zinc finger CCCH-type containing 12C	NM_033390	1.30853	1.54252	1.33829	1.3927	0.00113391	0.0421566
MKL2	218259_at	MKL2	MKL/myocardin-like 2	NM_014048	1.32852	1.5354	1.32436	1.39272	0.0010796	0.0413071
UQCC	217935_s_at	UQCC	ubiquinol-cytochrome c reductase complex chaperone	NM_018244 /// NM_199487	1.36864	1.3586	1.45504	1.39343	0.000740506	0.0347227
ARL6	235320_at	ARL6	ADP-ribosylation factor-like 6	NM_032146 /// NM_177976	1.56167	1.50863	1.14986	1.39403	0.00292801	0.0645345
KDELR3	204017_at	KDELR3	KDEL (Lys-Asp-Glu-Leu) endoplasmic reticulum protein retention receptor 3	NM_006855 /// NM_016657	1.43821	1.40162	1.34492	1.39433	0.000717234	0.0343074
CLK4	228751_at	CLK4	CDC-like kinase 4	NM_020666	1.52553	1.41683	1.25601	1.39501	0.00121086	0.0434924
LYST	203518_at	LYST	lysosomal trafficking regulator	NM_000081	1.37463	1.37342	1.43842	1.39506	0.000687878	0.0336948
DUSP10	221563_at	DUSP10	dual specificity phosphatase 10	NM_007207 /// NM_144728 /// NM_144729	1.36999	1.2387	1.60121	1.39544	0.00174838	0.051053
HIST1H3H	206110_at	HIST1H3H	histone cluster 1, H3h	NM_003536	1.45186	1.22005	1.5391	1.39717	0.00154193	0.0482324
FAM9B	1555538_s_at	FAM9B	family with sequence similarity 9, member B	NM_205849	1.43408	1.18976	1.60271	1.3984	0.00221433	0.0570649
C9orf5	223008_s_at	C9orf5	chromosome 9 open reading frame 5	NM_001099734 /// NM_032012	1.43095	1.40665	1.35887	1.39851	0.000656936	0.0329081
KIAA0430	202386_s_at	KIAA0430	KIAA0430	NM_014647	1.45834	1.65109	1.13641	1.39868	0.00372783	0.072279
GSTA4	235405_at	GSTA4	glutathione S-transferase alpha 4	NM_001512	1.59666	1.44009	1.19071	1.39895	0.00214926	0.0562754
OXSR1	202696_at	OXSR1	oxidative-stress responsive 1	NM_005109	1.3665	1.42277	1.40968	1.39938	0.000637359	0.0323229
CDO1	204154_at	CDO1	cysteine dioxygenase, type I	NM_001801	1.34277	1.43235	1.42571	1.39967	0.00067451	0.0333203
IDS	202439_s_at	IDS	iduronate 2-sulfatase	NM_000202 /// NM_001166550 /// NM_006123	1.27399	1.28078	1.68288	1.40033	0.00242247	0.0589069
BRPF3	225217_s_at	BRPF3	bromodomain and PHD finger containing, 3	NM_015695	1.29307	1.35515	1.56723	1.40039	0.00115566	0.0425671
NSFL1C	236951_at	NSFL1C	NSFL1 (p97) cofactor (p47)	NM_016143 /// NM_018839 /// NM_182483	1.64158	1.22003	1.37481	1.4016	0.00209348	0.0555567
AXL	202686_s_at	AXL	AXL receptor tyrosine kinase	NM_001699 /// NM_021913	1.53558	1.27306	1.4096	1.40195	0.00105421	0.0408995
LOX	215446_s_at	LOX	lysyl oxidase	NM_001178102 /// NM_002317	1.38386	1.42719	1.39535	1.40199	0.000607103	0.0317076
FBXW4	221519_at	FBXW4	F-box and WD repeat domain containing 4	NM_022039	1.26945	1.49839	1.45253	1.40321	0.000975686	0.0395405
ZNF789	235231_at	ZNF789	zinc finger protein 789	NM_001013258 /// NM_213603	1.4601	1.23991	1.52721	1.40354	0.00123742	0.0436996
LTBP2	223690_at	LTBP2	latent transforming growth factor beta binding protein 2	NM_000428	1.50783	1.36391	1.34575	1.404	0.000756667	0.0349436
C3orf62	241817_at	C3orf62	chromosome 3 open reading frame 62	NM_198562	1.57919	1.20348	1.45738	1.4043	0.00178033	0.051535
DDI2	214583_at	DDI2	DNA-damage inducible 1 homolog 2 (S. cerevisiae) /// regulatory solute carrier p	NM_006511 /// NM_032341	1.62206	1.31726	1.29859	1.4052	0.00145248	0.0470379
SLC35B4	225881_at	SLC35B4	solute carrier family 35, member B4	NM_032826	1.40209	1.522	1.30027	1.40521	0.000864161	0.037422
ZNF397OS	228125_at	ZNF397OS	zinc finger protein 397 opposite strand	NM_001112734 /// NM_001166012	1.313	1.2418	1.70807	1.40694	0.00259025	0.0612401
HDAC5	202455_at	HDAC5	histone deacetylase 5	NM_001015053 /// NM_005474	1.29153	1.22053	1.76906	1.40755	0.00381877	0.0730176
STX7	212631_at	STX7	syntaxin 7	NM_003569	1.17004	1.59808	1.49175	1.40766	0.00235441	0.0581531
PLGLB1	214415_at	PLGLB1	plasminogen-like B1 /// plasminogen-like B2	NM_001032392 /// NM_002665	1.54507	1.07075	1.68622	1.40772	0.00643688	0.0927714
PLGLB2	214415_at	PLGLB2	plasminogen-like B1 /// plasminogen-like B2	NM_001032392 /// NM_002665	1.54507	1.07075	1.68622	1.40772	0.00643688	0.0927714
RSC1A1	225780_at	RSC1A1	regulatory solute carrier protein, family 1, member 1	NM_006511	1.29716	1.53048	1.40637	1.40804	0.00086517	0.037422
LRP12	220254_at	LRP12	low density lipoprotein receptor-related protein 12	NM_001135703 /// NM_013437	1.34356	1.68576	1.23295	1.40821	0.00227205	0.057599
C15orf52	227272_at	C15orf52	chromosome 15 open reading frame 52	NM_207380	1.33649	1.27587	1.63785	1.40826	0.00155419	0.0483424
CHD6	225026_at	CHD6	chromodomain helicase DNA binding protein 6	NM_032221	1.37271	1.72124	1.1833	1.40877	0.00324311	0.0678425
ZNF346	232753_at	ZNF346	zinc finger protein 346	NM_012279	1.28875	1.21269	1.79287	1.40979	0.00426587	0.0764576
ABLIM2	242624_at	ABLIM2	actin binding LIM protein family, member 2	NM_001130083 /// NM_001130084 /// NM_001130085 /// NM_001130086 /// NM_001130087	1.686	1.15241	1.4423	1.40985	0.00331348	0.0684386
LEPROT	227095_at	LEPROT	leptin receptor overlapping transcript	NM_017526	1.31749	1.85836	1.14474	1.40992	0.00695957	0.0963373
TMEM177	218897_at	TMEM177	transmembrane protein 177	NM_001105198 /// NM_001105199 /// NM_030577	1.34951	1.72027	1.20846	1.41038	0.00285738	0.064043
CCDC90B	218288_s_at	CCDC90B	coiled-coil domain containing 90B	NM_021825	1.30787	1.57179	1.36508	1.41046	0.000968302	0.0395211
WHAMML1	213908_at	WHAMML1	WAS protein homolog associated with actin, golgi membranes and microtubules-like	NR_003521 /// NR_026589	1.34308	1.61352	1.29806	1.41164	0.00121969	0.0436074
AFF1	201924_at	AFF1	AF4/FMR2 family, member 1	NM_001166693 /// NM_005935	1.21776	1.46879	1.57282	1.41168	0.00148207	0.0473766
DICER1	206061_s_at	DICER1	dicer 1, ribonuclease type III	NM_030621 /// NM_177438	1.48442	1.3668	1.38707	1.41185	0.000599334	0.031517
USP40	225085_at	USP40	ubiquitin specific peptidase 40	NM_018218	1.30938	1.42427	1.50995	1.41213	0.000738192	0.0347227
VPS13B	213243_at	VPS13B	vacuolar protein sorting 13 homolog B (yeast)	NM_015243 /// NM_017890 /// NM_152564 /// NM_181661	1.45886	1.41402	1.36564	1.41233	0.000561325	0.0307069
ZNF195	204234_s_at	ZNF195	zinc finger protein 195	NM_001130519 /// NM_001130520 /// NM_007152	1.51731	1.54632	1.2025	1.41305	0.00160858	0.0487275
IL28RA	244261_at	IL28RA	interleukin 28 receptor, alpha (interferon, lambda receptor)	NM_170743 /// NM_173064 /// NM_173065	1.46929	1.44608	1.32833	1.41319	0.000630413	0.0321544
ALG14	1553954_at	ALG14	asparagine-linked glycosylation 14 homolog (S. cerevisiae)	NM_144988	1.46164	1.44289	1.33834	1.41322	0.000601885	0.0315244
SIRT4	222248_s_at	SIRT4	sirtuin (silent mating type information regulation 2 homolog) 4 (S. cerevisiae)	NM_012240	1.186	1.76927	1.3458	1.41347	0.00378509	0.0728473
MED13L	212209_at	MED13L	mediator complex subunit 13-like	NM_015335	1.3567	1.6375	1.27174	1.41369	0.00142429	0.0465152
ERMAP	219905_at	ERMAP	erythroblast membrane-associated protein (Scianna blood group)	NM_001017922 /// NM_018538	1.32634	1.26428	1.6857	1.41392	0.00191823	0.0535918
ZNF322A	227980_at	ZNF322A	zinc finger protein 322A	NM_024639	1.36645	1.57762	1.31394	1.4149	0.000916524	0.0382435
FRAT2	209864_at	FRAT2	frequently rearranged in advanced T-cell lymphomas 2	NM_012083	1.29924	1.40218	1.5551	1.41499	0.000856535	0.0372428
FAM117A	221249_s_at	FAM117A	family with sequence similarity 117, member A	NM_030802	1.37361	1.28607	1.604	1.41507	0.00111784	0.0418769
ZNF615	241827_at	ZNF615	zinc finger protein 615	NM_198480	1.5606	1.33167	1.36352	1.41509	0.000814391	0.0362987
NUDT13	214136_at	NUDT13	nudix (nucleoside diphosphate linked moiety X)-type motif 13	NM_015901	1.53116	1.61095	1.15015	1.41564	0.00272239	0.0625177
LOC401093	235173_at	LOC401093	hypothetical LOC401093	NR_027037 /// NR_027038	1.27314	1.37544	1.62059	1.41579	0.00125142	0.0437574
ITSN1	209298_s_at	ITSN1	intersectin 1 (SH3 domain protein)	NM_001001132 /// NM_003024	1.5467	1.56848	1.17032	1.41606	0.00217032	0.0565758
HDAC9	205659_at	HDAC9	histone deacetylase 9	NM_014707 /// NM_058176 /// NM_058177 /// NM_178423 /// NM_178425	1.25048	1.28719	1.76518	1.41634	0.00307123	0.0659348
MAP7D2	228262_at	MAP7D2	MAP7 domain containing 2	NM_001168465 /// NM_001168466 /// NM_001168467 /// NM_152780	1.13195	1.52257	1.64956	1.41663	0.00336781	0.0691561
LRBA	212692_s_at	LRBA	LPS-responsive vesicle trafficking, beach and anchor containing	NM_006726	1.30993	1.52678	1.42258	1.41696	0.000726721	0.0345925
HIST1H2BF	208490_x_at	HIST1H2BF	histone cluster 1, H2bf	NM_003522	1.49005	1.39149	1.37403	1.41763	0.000554275	0.0305751
LCORL	235970_at	LCORL	ligand dependent nuclear receptor corepressor-like	NM_001166139 /// NM_153686	1.5297	1.4003	1.33053	1.41781	0.000679172	0.0333824
ZNF271	238007_at	ZNF271	zinc finger protein 271	NR_024565 /// NR_024566	1.38441	1.617	1.27351	1.418	0.00118743	0.0431475
RNF165	1557545_s_at	RNF165	ring finger protein 165	NM_152470	1.55192	1.27463	1.44206	1.41823	0.000910778	0.0381661
MAOA	204388_s_at	MAOA	monoamine oxidase A	NM_000240	1.21538	1.52705	1.53747	1.41838	0.00138841	0.045917
N4BP2L2	214753_at	N4BP2L2	NEDD4 binding protein 2-like 2	NM_014887 /// NM_033111	1.65269	1.32697	1.30123	1.41841	0.00136888	0.0455786
USP30	227572_at	USP30	ubiquitin specific peptidase 30	NM_032663	1.47995	1.49347	1.29123	1.41845	0.000748128	0.0349109
VEZF1	202173_s_at	VEZF1	vascular endothelial zinc finger 1	NM_007146	1.20564	1.59001	1.4901	1.41887	0.00159338	0.0487275
TNS3	217853_at	TNS3	tensin 3	NM_022748	1.33568	1.62198	1.31901	1.41905	0.00109673	0.0416428
SPATA7	219583_s_at	SPATA7	spermatogenesis associated 7	NM_001040428 /// NM_018418	1.46002	1.25552	1.55899	1.41908	0.00103233	0.0405478
NUAK1	204589_at	NUAK1	NUAK family, SNF1-like kinase, 1	NM_014840	1.32403	1.36075	1.5868	1.41927	0.000879807	0.0377144
SMAD1	208015_at	SMAD1	SMAD family member 1	NM_001003688 /// NM_005900	1.70267	1.0563	1.58964	1.41929	0.00701357	0.0967616
CAV1	212097_at	CAV1	caveolin 1, caveolae protein, 22kDa	NM_001172895 /// NM_001172896 /// NM_001172897 /// NM_001753	1.47546	1.50009	1.29262	1.41961	0.000737601	0.0347227
MARCKSL1	200644_at	MARCKSL1	MARCKS-like 1	NM_023009	1.55486	1.43023	1.28668	1.41967	0.000849124	0.0372125
SLC12A6	223596_at	SLC12A6	solute carrier family 12 (potassium/chloride transporters), member 6	NM_001042494 /// NM_001042495 /// NM_001042496 /// NM_001042497 /// NM_005135 //	1.39035	1.39622	1.47416	1.41974	0.000508422	0.0293927
ZNF613	219851_at	ZNF613	zinc finger protein 613	NM_001031721 /// NM_024840	1.68743	1.43236	1.18573	1.42044	0.00240328	0.0586947
RFX5	202963_at	RFX5	regulatory factor X, 5 (influences HLA class II expression)	NM_000449 /// NM_001025603	1.22893	1.54881	1.50575	1.42045	0.00122706	0.0436074
ARMCX3	222444_at	ARMCX3	armadillo repeat containing, X-linked 3	NM_016607 /// NM_177947 /// NM_177948	1.60936	1.25142	1.42694	1.42174	0.00120164	0.0432537
CCNG2	202770_s_at	CCNG2	cyclin G2	NM_004354	1.38922	1.62977	1.27096	1.42235	0.00119525	0.0432086
ZDBF2	228749_at	ZDBF2	zinc finger, DBF-type containing 2	NM_020923	1.40397	1.7546	1.1683	1.42244	0.00338443	0.0693054
LRRK2	229584_at	LRRK2	leucine-rich repeat kinase 2	NM_198578	1.69586	1.28672	1.31991	1.42279	0.00168892	0.0500338
OLAH	219975_x_at	OLAH	oleoyl-ACP hydrolase	NM_001039702 /// NM_018324	1.54567	1.23137	1.51412	1.42306	0.00118093	0.0430287
ZNF236	219171_s_at	ZNF236	zinc finger protein 236	NM_007345	1.72165	1.35105	1.24099	1.42384	0.00210889	0.055843
FAM110B	228790_at	FAM110B	family with sequence similarity 110, member B	NM_147189	1.41435	1.40787	1.4521	1.42464	0.000450825	0.0276279
TMEM49	1569003_at	TMEM49	transmembrane protein 49	NM_030938	1.62945	1.47114	1.20851	1.42555	0.00161901	0.0487596
ZNF846	1569157_s_at	ZNF846	zinc finger protein 846	NM_001077624	1.34975	1.43641	1.49429	1.42557	0.000525942	0.0298539
EED	210656_at	EED	embryonic ectoderm development	NM_003797 /// NM_152991	1.53548	1.24664	1.51525	1.42612	0.00101443	0.0403132
HLA-DPB1	201137_s_at	HLA-DPB1	major histocompatibility complex, class II, DP beta 1	NM_002121	1.62441	1.37569	1.29831	1.42626	0.00100831	0.0402698
RCOR3	218344_s_at	RCOR3	REST corepressor 3	NM_001136223 /// NM_001136224 /// NM_001136225 /// NM_018254	1.3522	1.51344	1.41795	1.42634	0.00054138	0.0303351
LPIN1	212276_at	LPIN1	lipin 1	NM_145693	1.31141	1.44283	1.53602	1.42709	0.00065794	0.0329163
CTH	217127_at	CTH	cystathionase (cystathionine gamma-lyase)	NM_001902 /// NM_153742	1.5405	1.45117	1.30083	1.42736	0.000698318	0.0339828
KITLG	226534_at	KITLG	KIT ligand	NM_000899 /// NM_003994	1.28091	1.48378	1.53146	1.42779	0.000770887	0.0354064
TRIM35	227102_at	TRIM35	tripartite motif-containing 35	NM_171982	1.45326	1.38087	1.45088	1.42794	0.000450111	0.0276279
MBD4	214048_at	MBD4	methyl-CpG binding domain protein 4	NM_003925	1.90664	1.35802	1.12666	1.42886	0.00704597	0.09681
FBXO15	231472_at	FBXO15	F-box protein 15	NM_001142958 /// NM_152676	1.2502	1.46462	1.59366	1.429	0.00106382	0.0410289
ABCC5	226363_at	ABCC5	ATP-binding cassette, sub-family C (CFTR/MRP), member 5	NM_001023587 /// NM_005688	1.32456	1.34374	1.63989	1.42911	0.00101148	0.0402774
BNIP3L	221478_at	BNIP3L	BCL2/adenovirus E1B 19kDa interacting protein 3-like	NM_004331	1.2995	1.41732	1.58509	1.42924	0.000795041	0.0360508
SMURF1	212666_at	SMURF1	SMAD specific E3 ubiquitin protein ligase 1	NM_020429 /// NM_181349	1.59097	1.33977	1.37257	1.43024	0.000728779	0.0346146
TTC37	203049_s_at	TTC37	tetratricopeptide repeat domain 37	NM_014639	1.34889	1.46382	1.48202	1.43037	0.000494487	0.0292138
PLAGL1	207002_s_at	PLAGL1	pleiomorphic adenoma gene-like 1	NM_001080951 /// NM_001080952 /// NM_001080953 /// NM_001080954 /// NM_001080955	1.33984	1.57292	1.38899	1.43049	0.00066031	0.0329508
ETF1	201574_at	ETF1	eukaryotic translation termination factor 1	NM_004730	1.48093	1.49333	1.32453	1.43077	0.000557355	0.0305751
IL1R1	202948_at	IL1R1	interleukin 1 receptor, type I	NM_000877	1.18563	1.44472	1.71433	1.43198	0.00234523	0.0581071
ZNF658	231950_at	ZNF658	zinc finger protein 658	NM_033160	1.6625	1.25407	1.40981	1.43246	0.00129934	0.044549
BTG2	201236_s_at	BTG2	BTG family, member 2	NM_006763	1.62606	1.27929	1.41316	1.43251	0.000984798	0.0397395
MLL5	226100_at	MLL5	myeloid/lymphoid or mixed-lineage leukemia 5 (trithorax homolog, Drosophila)	NM_018682 /// NM_182931	1.32972	1.68117	1.31536	1.43265	0.00124553	0.0437574
MAF	209348_s_at	MAF	v-maf musculoaponeurotic fibrosarcoma oncogene homolog (avian)	NM_001031804 /// NM_005360	1.79798	1.38887	1.17793	1.43281	0.00342446	0.0695587
COG2	243608_at	COG2	component of oligomeric golgi complex 2	NM_001145036 /// NM_007357	1.5021	1.08617	1.80306	1.43285	0.00598952	0.0900446
ZNF26	1555325_s_at	ZNF26	similar to zinc finger protein 26 (KOX 20) /// zinc finger protein 26	NM_019591 /// XM_002343887	1.7216	1.53788	1.1111	1.43286	0.00412778	0.0753837
TSPAN31	203227_s_at	TSPAN31	tetraspanin 31	NM_005981	1.23698	1.47263	1.61903	1.43407	0.0011907	0.0431635
CLIC3	219529_at	CLIC3	chloride intracellular channel 3	NM_004669	1.27625	1.33797	1.72742	1.43415	0.00169919	0.050262
ULK2	204062_s_at	ULK2	unc-51-like kinase 2 (C. elegans)	NM_001142610 /// NM_014683	1.22207	1.5392	1.5683	1.43419	0.00122751	0.0436074
DOCK8	225502_at	DOCK8	dedicator of cytokinesis 8	NM_203447	1.21755	1.45228	1.66945	1.43451	0.00158737	0.0487275
GGA1	1554670_at	GGA1	golgi-associated, gamma adaptin ear containing, ARF binding protein 1	NM_001001560 /// NM_001001561 /// NM_001172687 /// NM_001172688 /// NM_013365	1.8047	1.14608	1.42737	1.43456	0.00403737	0.0747676
INADL	214705_at	INADL	InaD-like (Drosophila)	NM_176877	1.82997	1.39336	1.15816	1.43469	0.00419634	0.0757849
ZNF33B	1558586_at	ZNF33B	zinc finger protein 33B	NM_006955	1.4411	1.16998	1.75402	1.43539	0.00288393	0.0642881
ZNF814	241912_at	ZNF814	zinc finger protein 814	NM_001144989	1.75698	1.28717	1.30785	1.43545	0.00198456	0.054279
RCBTB2	204759_at	RCBTB2	regulator of chromosome condensation (RCC1) and BTB (POZ) domain containing prot	NM_001268	1.21048	1.53874	1.58903	1.43577	0.00137421	0.0456787
CDC14B	221556_at	CDC14B	CDC14 cell division cycle 14 homolog B (S. cerevisiae)	NM_001077181 /// NM_003671 /// NM_033331	1.27334	1.47707	1.57549	1.43633	0.000816634	0.0363162
CEP350	204373_s_at	CEP350	centrosomal protein 350kDa	NM_014810	1.45438	1.39865	1.45782	1.43669	0.000394008	0.0265536
IPP	241393_at	IPP	Intracisternal A particle-promoted polypeptide	NM_001145349 /// NM_005897	1.37075	1.46029	1.48728	1.43857	0.000422147	0.0269234
CPT1B	210069_at	CPT1B	choline kinase-like, carnitine palmitoyltransferase 1B (muscle) transcription un	NM_001145134 /// NM_001145135 /// NM_001145136 /// NM_001145137 /// NM_004377 //	1.68869	1.2756	1.38351	1.43907	0.00124663	0.0437574
C1S	1555229_a_at	C1S	complement component 1, s subcomponent	NM_001734 /// NM_201442	1.83554	1.23159	1.31889	1.43928	0.00320093	0.0673191
HOXC13	219832_s_at	HOXC13	homeobox C13	NM_017410	1.43016	1.35721	1.53638	1.43938	0.000480931	0.0288434
RNPC3	228023_x_at	RNPC3	amylase, alpha 2B (pancreatic) /// RNA-binding region (RNP1, RRM) containing 3	NM_017619 /// NM_020978	1.7454	1.33247	1.28244	1.43945	0.00171612	0.0505341
PCYOX1L	218953_s_at	PCYOX1L	prenylcysteine oxidase 1 like	NM_024028	1.33224	1.54446	1.44996	1.43959	0.000533897	0.0301485
ZNF14	219854_at	ZNF14	zinc finger protein 14	NM_021030	1.64485	1.37649	1.32085	1.44073	0.000848945	0.0372125
YTHDF3	1564053_a_at	YTHDF3	YTH domain family, member 3	NM_152758	1.6844	1.29974	1.36796	1.44142	0.00110318	0.0417631
COL7A1	204136_at	COL7A1	collagen, type VII, alpha 1	NM_000094	1.83039	1.45262	1.12731	1.44183	0.00456397	0.0789646
ARRDC3	224797_at	ARRDC3	arrestin domain containing 3	NM_020801	1.49032	1.78646	1.12601	1.4419	0.0040122	0.074654
OTUD3	213216_at	OTUD3	OTU domain containing 3	NM_015207	1.62129	1.23694	1.49792	1.44289	0.00111101	0.0418208
NEBL	241782_at	NEBL	nebulette	NM_001173484 /// NM_006393 /// NM_213569	1.12456	1.40887	1.89786	1.44335	0.00578284	0.0886018
MFAP3L	205442_at	MFAP3L	microfibrillar-associated protein 3-like	NM_001009554 /// NM_021647	1.64161	1.60746	1.13953	1.44337	0.00273313	0.0625811
DDIT3	209383_at	DDIT3	DNA-damage-inducible transcript 3	NM_004083	1.50195	1.58786	1.26148	1.44361	0.000857411	0.0372428
ZFP90	226124_at	ZFP90	zinc finger protein 90 homolog (mouse)	NM_133458	1.44205	1.4227	1.46916	1.44451	0.000349998	0.0257599
USP46	203870_at	USP46	ubiquitin specific peptidase 46	NM_001134223 /// NM_022832	1.53729	1.48391	1.32258	1.44498	0.000522318	0.0297775
TNFAIP8	210260_s_at	TNFAIP8	tumor necrosis factor, alpha-induced protein 8	NM_001077654 /// NM_014350	1.52777	1.55528	1.27082	1.44536	0.000756735	0.0349436
ZSCAN20	1554790_at	ZSCAN20	zinc finger and SCAN domain containing 20	NM_145238	1.43462	1.40246	1.50102	1.44545	0.000370311	0.0257941
ZNF91	206059_at	ZNF91	zinc finger protein 91	NM_003430	1.32319	1.45604	1.56752	1.44545	0.0005542	0.0305751
CHPT1	230364_at	CHPT1	choline phosphotransferase 1	NM_020244	1.56374	1.32713	1.45564	1.44558	0.000537827	0.03018
TRIM73	1554250_s_at	TRIM73	tripartite motif-containing 73	NM_198924	1.45219	1.26602	1.64339	1.44567	0.000958705	0.0392929
ATF3	202672_s_at	ATF3	activating transcription factor 3	NM_001030287 /// NM_001040619 /// NM_001674 /// NM_004024	1.26784	1.52096	1.56779	1.44594	0.000780539	0.0356404
FAM175A	226521_s_at	FAM175A	family with sequence similarity 175, member A	NM_139076	1.26154	1.57145	1.52847	1.44707	0.000818573	0.036354
OSTM1	243287_s_at	OSTM1	osteopetrosis associated transmembrane protein 1	NM_014028	1.62413	1.44629	1.29193	1.44779	0.000759759	0.0350177
LOXL2	202998_s_at	LOXL2	lysyl oxidase-like 2	NM_002318	1.5272	1.66258	1.199	1.44933	0.00156964	0.0486305
LPCAT2	227889_at	LPCAT2	lysophosphatidylcholine acyltransferase 2	NM_017839	1.70119	1.59019	1.12663	1.44987	0.00316882	0.0668939
HIST1H2BC	236193_at	HIST1H2BC	histone cluster 1, H2bc	NM_003526	1.23582	1.73001	1.42598	1.45002	0.00154046	0.0482324
LAMB1	201505_at	LAMB1	laminin, beta 1	NM_002291	1.41446	1.51297	1.42537	1.45025	0.000353105	0.0257941
C9orf122	1557014_a_at	C9orf122	chromosome 9 open reading frame 122	NR_027294	1.3764	1.27262	1.74158	1.45032	0.00142106	0.0465152
CSMD3	240228_at	CSMD3	CUB and Sushi multiple domains 3	NM_052900 /// NM_198123 /// NM_198124	1.74124	1.34387	1.30447	1.45047	0.00133202	0.0450006
ABHD13	235348_at	ABHD13	abhydrolase domain containing 13	NM_032859	1.54018	1.40317	1.41421	1.45117	0.00038302	0.0263028
TMPRSS3	220177_s_at	TMPRSS3	transmembrane protease, serine 3	NM_024022 /// NM_032405 /// NR_027348	1.30899	1.50804	1.54942	1.45157	0.000547079	0.0304342
VTI1A	236849_at	VTI1A	vesicle transport through interaction with t-SNAREs homolog 1A (yeast)	NM_145206	1.67712	1.3157	1.38863	1.45245	0.000850827	0.0372428
DIXDC1	214724_at	DIXDC1	DIX domain containing 1	NM_001037954 /// NM_033425	1.25506	1.24102	1.96728	1.45246	0.00530062	0.0846524
F2R	203989_x_at	F2R	coagulation factor II (thrombin) receptor	NM_001992	1.48399	1.7	1.21787	1.45376	0.00145468	0.0470379
EME2	1569868_s_at	EME2	essential meiotic endonuclease 1 homolog 2 (S. pombe)	NM_001010865	1.6593	1.26196	1.46773	1.45387	0.000951785	0.0391983
IL18	206295_at	IL18	interleukin 18 (interferon-gamma-inducing factor)	NM_001562	1.16075	1.53744	1.72445	1.45457	0.00238007	0.0585655
RNF32	220991_s_at	RNF32	ring finger protein 32	NM_030936	1.34152	1.27992	1.79328	1.45482	0.00177249	0.051384
C11orf83	229099_at	C11orf83	chromosome 11 open reading frame 83	NM_001085372	1.39959	1.5714	1.40501	1.45652	0.000402201	0.0268291
PRKAR2B	203680_at	PRKAR2B	protein kinase, cAMP-dependent, regulatory, type II, beta	NM_002736	1.52856	1.21309	1.66644	1.45654	0.0013423	0.0451626
VPS41	203106_s_at	VPS41	vacuolar protein sorting 41 homolog (S. cerevisiae)	NM_014396 /// NM_080631	1.38115	1.3482	1.66023	1.45676	0.00067912	0.0333824
C15orf21	242649_x_at	C15orf21	Dresden prostate cancer 2	NR_022014	1.35288	1.54962	1.47513	1.45693	0.000411152	0.026858
ZNF354A	205427_at	ZNF354A	zinc finger protein 354A	NM_005649	1.41109	1.45524	1.50768	1.45751	0.000317491	0.0251068
ABCF2	207623_at	ABCF2	ATP-binding cassette, sub-family F (GCN20), member 2	NM_005692 /// NM_007189	1.34443	1.32738	1.73633	1.45788	0.00110841	0.0417631
ABCC1	202804_at	ABCC1	ATP-binding cassette, sub-family C (CFTR/MRP), member 1	NM_004996 /// NM_019862 /// NM_019898 /// NM_019899 /// NM_019900	1.48909	1.58705	1.31388	1.45884	0.000534206	0.0301485
TMEM111	228775_at	TMEM111	transmembrane protein 111	NM_018447	1.45588	1.43377	1.48739	1.45885	0.000295334	0.0243871
MRPS25	224873_s_at	MRPS25	mitochondrial ribosomal protein S25	NM_022497	1.45308	1.64232	1.30378	1.45988	0.000668659	0.0332187
LARP6	218651_s_at	LARP6	La ribonucleoprotein domain family, member 6	NM_018357 /// NM_197958	1.53814	1.43188	1.4135	1.46015	0.000329676	0.0254045
GATA6	210002_at	GATA6	GATA binding protein 6	NM_005257	1.5637	1.48044	1.34489	1.46019	0.000425108	0.0270243
CUX1	214743_at	CUX1	cut-like homeobox 1	NM_001913 /// NM_181500 /// NM_181552	1.50988	1.51654	1.36083	1.46061	0.000368775	0.0257941
KIAA1109	212779_at	KIAA1109	KIAA1109	NM_015312	1.45465	1.58286	1.35391	1.46081	0.00043004	0.0271432
MEGF6	226869_at	MEGF6	multiple EGF-like-domains 6	NM_001409	1.38896	1.69323	1.32788	1.46169	0.000784376	0.035691
TNC	201645_at	TNC	tenascin C	NM_002160	1.63358	1.34453	1.42718	1.46326	0.000528378	0.0299488
VPS13C	218396_at	VPS13C	vacuolar protein sorting 13 homolog C (S. cerevisiae)	NM_001018088 /// NM_017684 /// NM_018080 /// NM_020821	1.28298	1.65711	1.47394	1.46337	0.000757261	0.0349436
DNAJB4	203810_at	DNAJB4	DnaJ (Hsp40) homolog, subfamily B, member 4	NM_007034	1.33839	1.54754	1.5133	1.46346	0.000416727	0.026858
CITED2	209357_at	CITED2	Cbp/p300-interacting transactivator, with Glu/Asp-rich carboxy-terminal domain,	NM_001168388 /// NM_001168389 /// NM_006079	1.35089	1.42881	1.625	1.4638	0.00049646	0.0292611
CREM	230511_at	CREM	cAMP responsive element modulator	NM_001881 /// NM_181571 /// NM_182717 /// NM_182718 /// NM_182719 /// NM_182720	1.85119	1.36014	1.24584	1.46386	0.00228988	0.057663
ZNF280D	221213_s_at	ZNF280D	zinc finger protein 280D	NM_001002843 /// NM_001002844 /// NM_017661	1.4571	1.63292	1.31864	1.46395	0.000573356	0.0309342
C12orf39	229778_at	C12orf39	chromosome 12 open reading frame 39	NM_030572	1.18406	1.51286	1.75203	1.4641	0.0019866	0.054279
LTBP1	202729_s_at	LTBP1	latent transforming growth factor beta binding protein 1	NM_000627 /// NM_001166264 /// NM_001166265 /// NM_001166266 /// NM_206943	1.59963	1.36387	1.43971	1.4645	0.000424168	0.0270084
HSD11B1	205404_at	HSD11B1	hydroxysteroid (11-beta) dehydrogenase 1	NM_005525 /// NM_181755	1.32194	1.34786	1.76726	1.46572	0.0011815	0.0430287
MEIS1	204069_at	MEIS1	Meis homeobox 1	NM_002398	1.55779	1.54141	1.31189	1.46591	0.000493278	0.0292138
LPHN1	47560_at	LPHN1	latrophilin 1	NM_001008701 /// NM_014921	1.3	1.63248	1.48515	1.46618	0.000613488	0.0319052
TGFBR3	226625_at	TGFBR3	transforming growth factor, beta receptor III	NM_003243	1.35516	1.33812	1.74228	1.46735	0.000961206	0.0393133
HIST1H2BH	208546_x_at	HIST1H2BH	histone cluster 1, H2bh	NM_003524	1.48102	1.50497	1.41871	1.46778	0.00027725	0.0235381
ZNF532	225021_at	ZNF532	zinc finger protein 532	NM_018181	1.55975	1.56961	1.29234	1.46805	0.000571206	0.0309342
BCOR	219433_at	BCOR	BCL6 co-repressor	NM_001123383 /// NM_001123384 /// NM_001123385 /// NM_017745	1.48602	1.58383	1.34456	1.46815	0.000412796	0.026858
SNHG12	223774_at	SNHG12	small nucleolar RNA host gene 12 (non-protein coding)	NR_024127	1.20492	1.32109	1.98908	1.46841	0.00476932	0.0812547
KIAA1107	1558293_at	KIAA1107	KIAA1107	NM_015237	1.69439	1.34257	1.39202	1.46847	0.000688104	0.0336948
LPHN3	209867_s_at	LPHN3	latrophilin 3	NM_015236	1.33536	1.52653	1.5538	1.46859	0.00041191	0.026858
ZNF273	215239_x_at	ZNF273	zinc finger protein 273	NM_021148 /// NR_003099	1.76824	1.49885	1.19608	1.46899	0.00184188	0.0523508
CCPG1	222156_x_at	CCPG1	cell cycle progression 1	NM_004748 /// NM_020739	1.36872	1.38352	1.67415	1.46903	0.000585679	0.0312891
TIGD1	1553099_at	TIGD1	tigger transposable element derived 1	NM_145702	1.60802	1.5696	1.2573	1.46951	0.000781784	0.0356557
ZCCHC9	225538_at	ZCCHC9	zinc finger, CCHC domain containing 9	NM_001131035 /// NM_001131036 /// NM_032280	1.3676	1.61506	1.4377	1.46985	0.000416909	0.026858
VPS13A	227987_at	VPS13A	vacuolar protein sorting 13 homolog A (S. cerevisiae)	NM_001018037 /// NM_001018038 /// NM_015186 /// NM_033305	1.65176	1.43266	1.34353	1.47044	0.000524094	0.0298293
ELK4	225159_s_at	ELK4	ELK4, ETS-domain protein (SRF accessory protein 1)	NM_001973 /// NM_021795	1.52232	1.56849	1.3318	1.4705	0.000421652	0.0269234
LAMP3	205569_at	LAMP3	lysosomal-associated membrane protein 3	NM_014398	1.22202	1.61351	1.61335	1.4707	0.00108947	0.0414073
BIRC3	210538_s_at	BIRC3	baculoviral IAP repeat-containing 3	NM_001165 /// NM_182962	1.24163	1.48468	1.72652	1.47096	0.00115976	0.0425929
TTC18	229170_s_at	TTC18	tetratricopeptide repeat domain 18	NM_145170	1.90564	1.33175	1.25611	1.47174	0.00269157	0.0621741
GOPC	236862_at	GOPC	Golgi-associated PDZ and coiled-coil motif containing	NM_001017408 /// NM_020399	1.6963	1.28696	1.46041	1.4718	0.000790067	0.0359082
TMEM45A	219410_at	TMEM45A	transmembrane protein 45A	NM_018004	1.22531	1.45975	1.78316	1.47196	0.00158275	0.0487275
KIAA0182	212056_at	KIAA0182	KIAA0182	NM_001134473 /// NM_014615	1.53044	1.49779	1.39373	1.47274	0.000290536	0.0242462
AMY1A	208498_s_at	AMY1A	amylase, alpha 1A (salivary) /// amylase, alpha 1B (salivary) /// amylase, alpha	NM_000699 /// NM_001008218 /// NM_001008219 /// NM_001008221 /// NM_004038 /// N	1.37042	1.4281	1.63244	1.47282	0.00043113	0.0271432
AMY2A	208498_s_at	AMY2A	amylase, alpha 1A (salivary) /// amylase, alpha 1B (salivary) /// amylase, alpha	NM_000699 /// NM_001008218 /// NM_001008219 /// NM_001008221 /// NM_004038 /// N	1.37042	1.4281	1.63244	1.47282	0.00043113	0.0271432
AMY2B	208498_s_at	AMY2B	amylase, alpha 1A (salivary) /// amylase, alpha 1B (salivary) /// amylase, alpha	NM_000699 /// NM_001008218 /// NM_001008219 /// NM_001008221 /// NM_004038 /// N	1.37042	1.4281	1.63244	1.47282	0.00043113	0.0271432
AMY1C	208498_s_at	AMY1C	amylase, alpha 1A (salivary) /// amylase, alpha 1B (salivary) /// amylase, alpha	NM_000699 /// NM_001008218 /// NM_001008219 /// NM_001008221 /// NM_004038 /// N	1.37042	1.4281	1.63244	1.47282	0.00043113	0.0271432
AMY1B	208498_s_at	AMY1B	amylase, alpha 1A (salivary) /// amylase, alpha 1B (salivary) /// amylase, alpha	NM_000699 /// NM_001008218 /// NM_001008219 /// NM_001008221 /// NM_004038 /// N	1.37042	1.4281	1.63244	1.47282	0.00043113	0.0271432
KLHL5	232297_at	KLHL5	kelch-like 5 (Drosophila)	NM_001007075 /// NM_001171654 /// NM_015990 /// NM_199039	1.35464	1.6199	1.45853	1.47368	0.000419166	0.0269083
EPB41L5	225855_at	EPB41L5	erythrocyte membrane protein band 4.1 like 5	NM_020909	1.67556	1.23142	1.55601	1.47523	0.00104224	0.0406764
UBL3	201534_s_at	UBL3	ubiquitin-like 3	NM_007106	1.11568	1.55172	1.85868	1.4764	0.00399127	0.0744559
GLIPR1	226142_at	GLIPR1	GLI pathogenesis-related 1	NM_006851	1.67387	1.83307	1.04892	1.47643	0.00657454	0.0936114
JMY	226352_at	JMY	junction mediating and regulatory protein, p53 cofactor	NM_152405	1.65484	1.46989	1.32577	1.47741	0.000516992	0.0296462
EP300	202221_s_at	EP300	E1A binding protein p300	NM_001429	1.40909	1.77046	1.2933	1.47766	0.00103812	0.0406764
SGCE	204688_at	SGCE	sarcoglycan, epsilon	NM_001099400 /// NM_001099401 /// NM_003919	1.39749	1.45364	1.58912	1.47792	0.000313143	0.0248632
KBTBD6	1553111_a_at	KBTBD6	kelch repeat and BTB (POZ) domain containing 6	NM_152903	1.63177	1.53676	1.28751	1.47799	0.000601988	0.0315244
ZNF571	206648_at	ZNF571	zinc finger protein 571	NM_016536	1.24787	1.54206	1.67815	1.47809	0.000900458	0.037855
TSLP	235737_at	TSLP	thymic stromal lymphopoietin	NM_033035 /// NM_138551 /// NR_033425	1.90684	1.10449	1.53448	1.47847	0.00479446	0.0814033
TSGA14	225485_at	TSGA14	testis specific, 14	NM_018718	1.58708	1.65741	1.22956	1.47886	0.00101058	0.0402774
ZNF451	215012_at	ZNF451	zinc finger protein 451	NM_001031623 /// NM_015555	1.60001	1.28907	1.57037	1.47956	0.000565136	0.030792
HHLA3	220387_s_at	HHLA3	HERV-H LTR-associating 3	NM_001031693 /// NM_001036645 /// NM_001036646 /// NR_027404	1.60754	1.26614	1.59161	1.47965	0.000693399	0.0338274
MITF	226066_at	MITF	microphthalmia-associated transcription factor	NM_000248 /// NM_006722 /// NM_198158 /// NM_198159 /// NM_198177 /// NM_198178	1.34867	1.37303	1.75182	1.48033	0.000802192	0.0362058
IL6R	205945_at	IL6R	interleukin 6 receptor	NM_000565 /// NM_181359	1.42571	1.38815	1.64098	1.48089	0.000386375	0.0264482
STRADB	223266_at	STRADB	STE20-related kinase adaptor beta	NM_018571	1.42193	1.56017	1.46434	1.481	0.000261275	0.0233456
TCF7L2	212762_s_at	TCF7L2	transcription factor 7-like 2 (T-cell specific, HMG-box)	NM_001146274 /// NM_001146283 /// NM_001146284 /// NM_001146285 /// NM_001146286	1.23012	1.35856	1.94617	1.48162	0.00301506	0.0652435
CYB5D2	225804_at	CYB5D2	cytochrome b5 domain containing 2	NM_144611 /// NR_023346 /// NR_023347	1.41826	1.3749	1.66933	1.48203	0.000451563	0.0276279
RBM3	222026_at	RBM3	RNA binding motif (RNP1, RRM) protein 3	NM_006743	1.43647	1.59043	1.42573	1.48234	0.000285609	0.0239369
CHCHD7	218642_s_at	CHCHD7	coiled-coil-helix-coiled-coil-helix domain containing 7	NM_001011667 /// NM_001011668 /// NM_001011669 /// NM_001011670 /// NM_001011671	1.46486	1.59972	1.39251	1.48321	0.000306733	0.0247818
RAP2B	238622_at	RAP2B	RAP2B, member of RAS oncogene family	NM_002886	2.03129	1.48712	1.08044	1.48334	0.00743779	0.0991351
FNDC3B	222693_at	FNDC3B	fibronectin type III domain containing 3B	NM_001135095 /// NM_022763	1.35025	1.71338	1.41444	1.48462	0.000582754	0.0311833
ZBTB10	233899_x_at	ZBTB10	zinc finger and BTB domain containing 10	NM_001105539 /// NM_023929	1.7377	1.26449	1.49208	1.48557	0.000909676	0.0381607
C6orf170	1553726_s_at	C6orf170	chromosome 6 open reading frame 170	NM_152730	1.67054	1.48123	1.32531	1.48571	0.000501551	0.0292743
ZNF254	236133_x_at	ZNF254	zinc finger protein 254	NM_203282	1.58715	1.56187	1.3234	1.48588	0.000413942	0.026858
MTPN	223925_s_at	MTPN	myotrophin	NM_145808	1.60373	1.50525	1.36015	1.48631	0.000337408	0.025598
FNIP1	228250_at	FNIP1	folliculin interacting protein 1	NM_001008738 /// NM_133372	1.35002	1.54828	1.57181	1.48661	0.00033884	0.025657
PRICKLE2	225968_at	PRICKLE2	prickle homolog 2 (Drosophila)	NM_198859	1.69895	1.35962	1.42438	1.48733	0.000503981	0.0292854
TSC22D3	208763_s_at	TSC22D3	TSC22 domain family, member 3	NM_001015881 /// NM_004089 /// NM_198057	1.34734	1.35229	1.80884	1.48812	0.00102165	0.040414
KLHL31	239398_at	KLHL31	kelch-like 31 (Drosophila)	NM_001003760	1.32114	1.29174	1.93134	1.4882	0.00229416	0.0577189
ZNF782	235290_at	ZNF782	zinc finger protein 782	NM_001001662	1.60972	1.6017	1.27893	1.48842	0.000599436	0.031517
ABHD5	218739_at	ABHD5	abhydrolase domain containing 5	NM_016006	1.7209	1.42835	1.34195	1.48858	0.000582345	0.0311833
ZC3HAV1L	228280_at	ZC3HAV1L	zinc finger CCCH-type, antiviral 1-like	NM_080660	1.33837	1.78401	1.38227	1.48887	0.000859244	0.0372811
CTNNB1	1554411_at	CTNNB1	catenin (cadherin-associated protein), beta 1, 88kDa	NM_001098209 /// NM_001098210 /// NM_001904	1.39106	1.50081	1.58285	1.48949	0.000272303	0.0234223
ZKSCAN1	214670_at	ZKSCAN1	zinc finger with KRAB and SCAN domains 1	NM_003439	1.51103	1.46279	1.49679	1.49006	0.000203867	0.021615
MR1	210528_at	MR1	major histocompatibility complex, class I-related	NM_001531	1.79737	1.37882	1.33575	1.49035	0.000915651	0.0382435
LPP	202822_at	LPP	LIM domain containing preferred translocation partner in lipoma	NM_001167671 /// NM_001167672 /// NM_005578	1.38117	1.36006	1.76617	1.49143	0.000716716	0.0343074
HECW2	232080_at	HECW2	HECT, C2 and WW domain containing E3 ubiquitin protein ligase 2	NM_020760	1.42873	1.27135	1.83186	1.49285	0.00125171	0.0437574
MARCKS	201670_s_at	MARCKS	myristoylated alanine-rich protein kinase C substrate	NM_002356	1.21021	1.49621	1.83974	1.49349	0.00172586	0.0506727
GPC6	227059_at	GPC6	glypican 6	NM_005708	1.31613	1.54234	1.64147	1.49361	0.000448861	0.0276279
ST20	217104_at	ST20	suppressor of tumorigenicity 20	NM_001100879 /// NM_001100880	1.94479	1.43832	1.19397	1.49477	0.00283368	0.0639469
MSN	200600_at	MSN	moesin	NM_002444	1.41176	1.51767	1.55919	1.49485	0.000229524	0.0224707
TMTC2	235775_at	TMTC2	transmembrane and tetratricopeptide repeat containing 2	NM_152588	1.33441	1.39932	1.79118	1.49548	0.000808314	0.0362913
FARP1	239246_at	FARP1	FERM, RhoGEF (ARHGEF) and pleckstrin domain protein 1 (chondrocyte-derived)	NM_001001715 /// NM_005766	1.4289	1.25887	1.86064	1.49583	0.00146039	0.0471059
KANK2	218418_s_at	KANK2	KN motif and ankyrin repeat domains 2	NM_001136191 /// NM_015493	1.48964	1.34631	1.66924	1.49594	0.000403687	0.026837
C13orf31	228937_at	C13orf31	chromosome 13 open reading frame 31	NM_001128303 /// NM_153218	1.43855	1.67533	1.38953	1.49611	0.000364877	0.0257941
MMP19	204575_s_at	MMP19	matrix metallopeptidase 19	NM_002429	1.47318	1.46556	1.5596	1.49885	0.000197683	0.0214191
RNF213	231956_at	RNF213	ring finger protein 213	NM_020914 /// NM_020954 /// XM_002343588	1.86091	1.25157	1.44672	1.49918	0.00144026	0.0468809
MATN2	202350_s_at	MATN2	matrilin 2	NM_002380 /// NM_030583	1.51144	1.58443	1.40709	1.49921	0.000233692	0.0224707
VCAN	215646_s_at	VCAN	versican	NM_001126336 /// NM_001164097 /// NM_001164098 /// NM_004385	1.46407	1.48702	1.54871	1.49951	0.000191197	0.0211855
GAS1	204457_s_at	GAS1	growth arrest-specific 1	NM_002048	1.34019	1.51158	1.66453	1.49959	0.00039321	0.0265454
PPP4C	208932_at	PPP4C	protein phosphatase 4, catalytic subunit	NM_002720	1.54423	1.45673	1.49945	1.49971	0.000190883	0.0211855
CHI3L2	213060_s_at	CHI3L2	chitinase 3-like 2	NM_001025197 /// NM_001025199 /// NM_004000	1.26093	1.69576	1.58382	1.50161	0.000726553	0.0345925
GLI3	227376_at	GLI3	GLI family zinc finger 3	NM_000168	1.50933	1.59626	1.40709	1.50223	0.000232752	0.0224707
DEPDC6	218858_at	DEPDC6	DEP domain containing 6	NM_022783	1.77935	1.25161	1.52515	1.50319	0.00097258	0.0395405
ATP11B	1564063_a_at	ATP11B	ATPase, class VI, type 11B	NM_014616	1.41456	1.84704	1.30275	1.50425	0.00105191	0.0408969
LACTB	1552486_s_at	LACTB	lactamase, beta	NM_032857 /// NM_171846	1.31177	1.45374	1.78879	1.50534	0.000729049	0.0346146
ZNF302	218490_s_at	ZNF302	zinc finger protein 302	NM_001012320 /// NM_018443	1.66075	1.82291	1.12811	1.50594	0.00284921	0.0639469
ZNF614	227045_at	ZNF614	zinc finger protein 614	NM_025040	1.66719	1.77915	1.15189	1.50615	0.00216755	0.0565656
CAB39L	225915_at	CAB39L	calcium binding protein 39-like	NM_001079670 /// NM_030925	1.54271	1.61096	1.37575	1.50646	0.000265633	0.0233456
PDK4	1562321_at	PDK4	pyruvate dehydrogenase kinase, isozyme 4	NM_002612	2.16499	1.32219	1.19698	1.50757	0.00614512	0.0910579
CSAD	221139_s_at	CSAD	cysteine sulfinic acid decarboxylase	NM_015989	1.57201	1.61146	1.35292	1.5077	0.000303651	0.0247818
C1orf63	209007_s_at	C1orf63	chromosome 1 open reading frame 63	NM_020317	1.5085	1.58152	1.43765	1.50807	0.000193242	0.0211855
ISM1	235182_at	ISM1	isthmin 1 homolog (zebrafish)	NM_080826	1.47899	1.37109	1.69165	1.50816	0.000348802	0.0257599
VNN3	220528_at	VNN3	vanin 3	NM_001024460 /// NM_018399 /// NM_078625 /// NR_028290 /// NR_028291	1.1314	1.91495	1.58356	1.50843	0.00326844	0.068058
ZFHX3	226137_at	ZFHX3	zinc finger homeobox 3	NM_001164766 /// NM_006885	1.36106	1.73291	1.45536	1.50853	0.000441681	0.0273682
ITGB4	204990_s_at	ITGB4	integrin, beta 4	NM_000213 /// NM_001005619 /// NM_001005731	1.55962	1.42612	1.54468	1.50894	0.000193366	0.0211855
LCA5	242006_at	LCA5	Leber congenital amaurosis 5	NM_001122769 /// NM_181714	1.39629	1.53338	1.6054	1.50916	0.000232145	0.0224707
ATG12	213930_at	ATG12	ATG12 autophagy related 12 homolog (S. cerevisiae)	NM_004707 /// NR_033362 /// NR_033363	1.23547	1.73024	1.61049	1.50996	0.000922354	0.0383627
RSBN1	222790_s_at	RSBN1	round spermatid basic protein 1	NM_018364	1.68453	1.48037	1.38435	1.51128	0.000310532	0.0247852
NRD1	229422_at	NRD1	nardilysin (N-arginine dibasic convertase)	NM_001101662 /// NM_002525	1.8871	1.60907	1.13796	1.51182	0.00285147	0.0639469
NEDD4	213012_at	NEDD4	neural precursor cell expressed, developmentally down-regulated 4	NM_006154 /// NM_198400	1.49329	1.54179	1.50328	1.51265	0.000158575	0.0200408
GPAM	225424_at	GPAM	glycerol-3-phosphate acyltransferase, mitochondrial	NM_020918	1.63645	1.75565	1.20485	1.51272	0.00125021	0.0437574
PCDH9	219738_s_at	PCDH9	protocadherin 9	NM_020403 /// NM_203487	1.61993	1.12769	1.89571	1.51293	0.00312727	0.0664109
C11orf80	238593_at	C11orf80	chromosome 11 open reading frame 80	NM_024650	1.98857	1.33526	1.30555	1.51344	0.00208653	0.055546
RAD52	210630_s_at	RAD52	RAD52 homolog (S. cerevisiae)	NM_134424	1.68747	1.19371	1.72376	1.51427	0.00134493	0.0452031
COL4A1	211980_at	COL4A1	collagen, type IV, alpha 1	NM_001845	1.14711	1.43097	2.11723	1.51475	0.00532805	0.0848831
IGF1R	203628_at	IGF1R	insulin-like growth factor 1 receptor	NM_000875	1.24424	1.35403	2.06986	1.51644	0.00329184	0.0681344
POMT1	218476_at	POMT1	protein-O-mannosyltransferase 1	NM_001077365 /// NM_001077366 /// NM_001136113 /// NM_001136114 /// NM_007171	1.47514	1.47287	1.60527	1.5165	0.000178277	0.0208112
SLC16A4	205234_at	SLC16A4	solute carrier family 16, member 4 (monocarboxylic acid transporter 5)	NM_004696	1.13092	1.53905	2.00652	1.51721	0.00392004	0.074028
NIT1	241395_at	NIT1	nitrilase 1	NM_005600	1.60159	1.53188	1.43026	1.5196	0.000182959	0.0209938
NR1D2	225768_at	NR1D2	nuclear receptor subfamily 1, group D, member 2	NM_001145425 /// NM_005126	1.1822	1.54687	1.91907	1.51965	0.00213967	0.056212
LFNG	228762_at	LFNG	LFNG O-fucosylpeptide 3-beta-N-acetylglucosaminyltransferase	NM_001040167 /// NM_001040168 /// NM_001166355 /// NM_002304	1.53658	1.68762	1.35508	1.52031	0.000321788	0.0252936
GDA	224209_s_at	GDA	guanine deaminase	NM_004293	1.3886	1.63392	1.5551	1.52234	0.000228749	0.0224707
FLVCR2	219316_s_at	FLVCR2	feline leukemia virus subgroup C cellular receptor family, member 2	NM_017791	1.51127	1.5309	1.52588	1.52266	0.000139699	0.0190481
C1orf107	220251_at	C1orf107	chromosome 1 open reading frame 107	NM_014388	1.4859	1.46249	1.62747	1.52358	0.000176346	0.0207712
C17orf69	1553400_a_at	C17orf69	chromosome 17 open reading frame 69	NR_026905 /// NR_026906	2.04612	1.18971	1.45446	1.52414	0.00313017	0.0664364
MICB	206247_at	MICB	MHC class I polypeptide-related sequence B	NM_005931	1.52786	1.58202	1.47722	1.52842	0.000143149	0.0190802
TMSB15B	214051_at	TMSB15B	thymosin beta 15B	NM_194324	1.55678	1.75353	1.3081	1.52848	0.000494555	0.0292138
CDH13	204726_at	CDH13	cadherin 13, H-cadherin (heart)	NM_001257	1.3869	1.52088	1.69361	1.52865	0.000259723	0.0233456
C9orf6	218998_at	C9orf6	chromosome 9 open reading frame 6	NM_017832	1.36522	1.65153	1.58592	1.52917	0.000259341	0.0233456
FBN2	203184_at	FBN2	fibrillin 2	NM_001999	1.63628	1.68194	1.29945	1.5292	0.000452212	0.0276279
MTMR9	213278_at	MTMR9	myotubularin related protein 9	NM_015458	1.49833	1.66068	1.43912	1.5299	0.000191251	0.0211855
QSER1	244563_at	QSER1	glutamine and serine rich 1	NM_001076786	2.00187	1.54542	1.15782	1.53006	0.00296271	0.0647751
GPR115	237690_at	GPR115	G protein-coupled receptor 115	NM_153838	1.57101	1.76543	1.29194	1.53023	0.000565235	0.030792
ZNF432	219848_s_at	ZNF432	zinc finger protein 432	NM_014650	1.70585	1.65938	1.26649	1.53048	0.000622807	0.0320089
ZNF10	216350_s_at	ZNF10	zinc finger protein 10	NM_015394	1.36839	2.03333	1.29026	1.5312	0.00205311	0.0551564
ZNF268	209989_at	ZNF268	zinc finger protein 268	NM_001165881 /// NM_001165882 /// NM_001165883 /// NM_001165884 /// NM_001165885	1.85815	1.75776	1.09937	1.5313	0.00352873	0.0707225
AHRR	229354_at	AHRR	aryl-hydrocarbon receptor repressor	NM_020731	1.16869	1.55418	1.98019	1.53215	0.00254966	0.0607623
FLJ90757	1566557_at	FLJ90757	hypothetical LOC440465	NR_026857	1.68145	1.41551	1.51375	1.53303	0.000212527	0.0219575
MFAP5	209758_s_at	MFAP5	microfibrillar associated protein 5	NM_003480	1.37943	1.22291	2.13639	1.53317	0.00370984	0.0722387
WNT5A	205990_s_at	WNT5A	wingless-type MMTV integration site family, member 5A	NM_003392	1.4808	1.70582	1.42688	1.53322	0.000231178	0.0224707
EPHA4	227449_at	EPHA4	EPH receptor A4	NM_004438	1.96575	1.63411	1.12442	1.53431	0.00327862	0.068058
KLHL24	226158_at	KLHL24	kelch-like 24 (Drosophila)	NM_017644	1.45642	1.79135	1.38571	1.53478	0.000395465	0.0265605
REPS2	227425_at	REPS2	RALBP1 associated Eps domain containing 2	NM_001080975 /// NM_004726	1.64215	1.49805	1.46967	1.5348	0.000158904	0.0200408
C14orf45	220173_at	C14orf45	chromosome 14 open reading frame 45	NM_025057	1.22741	1.32581	2.22445	1.53543	0.00522025	0.0839244
PDZD2	209493_at	PDZD2	PDZ domain containing 2	NM_178140	1.40459	1.72325	1.49633	1.53573	0.000256214	0.0233456
IFI44	214059_at	IFI44	Interferon-induced protein 44	NM_006417	1.59491	1.6184	1.40517	1.53648	0.000185901	0.0211351
PID1	237866_at	PID1	phosphotyrosine interaction domain containing 1	NM_001100818 /// NM_017933	1.94287	1.5826	1.18281	1.53783	0.0019886	0.054279
ZNF264	230063_at	ZNF264	zinc finger protein 264	NM_003417	1.57297	1.4875	1.56129	1.54012	0.000124255	0.0182302
ALDH1L2	231202_at	ALDH1L2	aldehyde dehydrogenase 1 family, member L2	NM_001034173 /// NR_027752	1.41733	1.84412	1.40023	1.54106	0.000492277	0.0292138
RMND5A	212482_at	RMND5A	required for meiotic nuclear division 5 homolog A (S. cerevisiae)	NM_022780	1.95701	1.66724	1.12202	1.54122	0.00316118	0.0668415
HIST1H2BG	210387_at	HIST1H2BG	histone cluster 1, H2bg	NM_003518	1.78905	1.38192	1.48305	1.54201	0.000354207	0.0257941
BTG1	200920_s_at	BTG1	B-cell translocation gene 1, anti-proliferative	NM_001731	1.28807	1.48144	1.92322	1.54246	0.000987352	0.0397607
RSF1	229885_at	RSF1	remodeling and spacing factor 1	NM_016578	1.63508	1.49492	1.50466	1.54359	0.00013482	0.0188769
C7orf31	229146_at	C7orf31	chromosome 7 open reading frame 31	NM_138811	1.91392	1.33125	1.44451	1.54395	0.000803246	0.0362058
MYSM1	225760_at	MYSM1	Myb-like, SWIRM and MPN domains 1	NM_001085487	1.50346	1.7	1.44005	1.54397	0.000188635	0.0211855
GOLIM4	238002_at	GOLIM4	golgi integral membrane protein 4	NM_014498	1.26668	2.02712	1.43428	1.54427	0.00173395	0.0508302
ARL5A	226617_at	ARL5A	ADP-ribosylation factor-like 5A	NM_001037174 /// NM_012097 /// NM_177985	1.49914	1.78598	1.37611	1.54448	0.000342846	0.0257599
TSGA10	223838_at	TSGA10	testis specific, 10	NM_025244 /// NM_182911	1.38304	1.49933	1.78609	1.54719	0.000323954	0.0253622
HIST1H1C	209398_at	HIST1H1C	histone cluster 1, H1c	NM_005319	1.50494	1.29982	1.89617	1.54794	0.000772707	0.0354064
HSBP1	200941_at	HSBP1	heat shock factor binding protein 1	NM_001537	1.5929	1.6003	1.45598	1.54828	0.000131755	0.018724
BMP2	205289_at	BMP2	bone morphogenetic protein 2	NM_001200	1.64325	1.33317	1.69594	1.54882	0.000319119	0.0251342
GDPD1	238681_at	GDPD1	glycerophosphodiester phosphodiesterase domain containing 1	NM_001165993 /// NM_001165994 /// NM_182569	1.9441	1.81102	1.05606	1.54921	0.00527121	0.0843544
RNF128	219263_at	RNF128	ring finger protein 128	NM_024539 /// NM_194463	1.41424	1.45132	1.81274	1.54956	0.000343351	0.0257599
HIST1H2AC	215071_s_at	HIST1H2AC	histone cluster 1, H2ac	NM_003512	1.28515	1.58816	1.82616	1.55047	0.000617134	0.031976
RDH10	226021_at	RDH10	retinol dehydrogenase 10 (all-trans)	NM_172037	1.41266	1.69852	1.5559	1.5513	0.000187936	0.0211855
SFTPD	214199_at	SFTPD	surfactant protein D	NM_003019	1.60581	1.57247	1.47859	1.55134	0.000118673	0.0177791
FN1	214702_at	FN1	fibronectin 1	NM_002026 /// NM_054034 /// NM_212474 /// NM_212475 /// NM_212476 /// NM_212478	1.71648	1.62876	1.3384	1.55248	0.000309447	0.0247852
POLDIP2	222425_s_at	POLDIP2	polymerase (DNA-directed), delta interacting protein 2	NM_015584	1.37616	1.66347	1.63719	1.55332	0.000216133	0.0220192
PXDN	212012_at	PXDN	peroxidasin homolog (Drosophila)	NM_012293	1.84958	1.75492	1.15559	1.55371	0.0019401	0.0536477
SEPP1	201427_s_at	SEPP1	selenoprotein P, plasma, 1	NM_001085486 /// NM_001093726 /// NM_005410	1.35477	1.57158	1.77257	1.55692	0.000311467	0.0247852
HIPK2	225116_at	HIPK2	homeodomain interacting protein kinase 2	NM_001113239 /// NM_022740 /// XM_001716827 /// XM_925800	1.71604	1.86539	1.18065	1.55766	0.00153943	0.0482324
RHBDD1	226948_at	RHBDD1	rhomboid domain containing 1	NM_001167608 /// NM_032276	1.44819	1.59631	1.63595	1.55801	0.000131297	0.018724
RAB23	223463_at	RAB23	RAB23, member RAS oncogene family	NM_016277 /// NM_183227	1.58164	1.68	1.42479	1.55855	0.000158101	0.0200408
FILIP1L	204135_at	FILIP1L	filamin A interacting protein 1-like	NM_001042459 /// NM_014890 /// NM_182909	1.27251	1.58401	1.87861	1.55866	0.000752992	0.0349109
ATP2B4	212136_at	ATP2B4	ATPase, Ca++ transporting, plasma membrane 4	NM_001001396 /// NM_001684	1.5865	1.48315	1.61065	1.55912	0.00011047	0.0171943
HLA-DPA1	211990_at	HLA-DPA1	major histocompatibility complex, class II, DP alpha 1	NM_033554	1.22975	1.71625	1.79934	1.56016	0.000890545	0.0378428
AZI2	218043_s_at	AZI2	5-azacytidine induced 2	NM_001134432 /// NM_001134433 /// NM_022461	1.19857	1.81727	1.74832	1.56159	0.00122329	0.0436074
FAM63B	37802_r_at	FAM63B	family with sequence similarity 63, member B	NM_001040450 /// NM_001040453	1.53785	1.43955	1.72035	1.56166	0.000165538	0.0204374
FAM43A	227410_at	FAM43A	family with sequence similarity 43, member A	NM_153690	2.22048	1.12821	1.52174	1.56216	0.0050768	0.0830044
WIPF1	202664_at	WIPF1	WAS/WASL interacting protein family, member 1	NM_001077269 /// NM_003387	1.88174	1.74202	1.16497	1.56306	0.00178444	0.0515602
CXCR4	217028_at	CXCR4	chemokine (C-X-C motif) receptor 4	NM_001008540 /// NM_003467	1.93365	1.37383	1.43823	1.56331	0.000623481	0.0320089
ZBTB1	205092_x_at	ZBTB1	zinc finger and BTB domain containing 1	NM_001123329 /// NM_014950	1.30155	1.58517	1.85504	1.56422	0.000548246	0.0304342
DCLK1	229800_at	DCLK1	Doublecortin-like kinase 1	NM_004734	1.35341	1.58822	1.78344	1.56507	0.000304762	0.0247818
CHMP2B	202536_at	CHMP2B	chromatin modifying protein 2B	NM_014043	1.32696	1.60106	1.80797	1.5661	0.000389059	0.0264702
IL31RA	243541_at	IL31RA	interleukin 31 receptor A	NM_139017	1.80141	1.35638	1.57326	1.56651	0.000315753	0.0250198
CAPN3	210944_s_at	CAPN3	calpain 3, (p94)	NM_000070 /// NM_024344 /// NM_173087 /// NM_173088 /// NM_173089 /// NM_173090	1.54343	1.35982	1.8323	1.56671	0.000353073	0.0257941
TGFBR2	208944_at	TGFBR2	transforming growth factor, beta receptor II (70/80kDa)	NM_001024847 /// NM_003242	1.42476	1.58416	1.70472	1.56698	0.000157352	0.0200408
PBLD	219543_at	PBLD	phenazine biosynthesis-like protein domain containing	NM_001033083 /// NM_022129	1.26653	1.73378	1.75271	1.56713	0.000592883	0.031497
SLC2A5	204430_s_at	SLC2A5	solute carrier family 2 (facilitated glucose/fructose transporter), member 5	NM_001135585 /// NM_003039 /// NR_024180	1.3024	1.23358	2.39785	1.56763	0.00676941	0.0951346
PDE7B	230109_at	PDE7B	phosphodiesterase 7B	NM_018945	1.53113	1.51583	1.65992	1.56765	0.00010572	0.0169839
ZNF573	217627_at	ZNF573	zinc finger protein 573	NM_001172689 /// NM_001172690 /// NM_001172691 /// NM_001172692 /// NM_152360	1.5304	1.67266	1.50519	1.56772	0.000111523	0.0172215
PNRC2	217779_s_at	PNRC2	proline-rich nuclear receptor coactivator 2	NM_017761 /// XM_001713881	1.63542	1.60546	1.46904	1.5683	0.000111496	0.0172215
SLC44A5	235763_at	SLC44A5	solute carrier family 44, member 5	NM_001130058 /// NM_152697	1.42418	1.95474	1.38789	1.56917	0.000639014	0.0323229
CD164	208405_s_at	CD164	CD164 molecule, sialomucin	NM_001142401 /// NM_001142402 /// NM_001142403 /// NM_001142404 /// NM_006016	1.44544	1.75472	1.52476	1.56966	0.000173004	0.0206253
CCDC102A	232051_at	CCDC102A	coiled-coil domain containing 102A	NM_033212	1.57657	1.26701	1.93637	1.56974	0.000876083	0.037637
ZFP112	222237_s_at	ZFP112	zinc finger protein 112 homolog (mouse)	NM_001083335 /// NM_013380	1.76035	1.45603	1.51562	1.572	0.000168891	0.0206253
ZMYM2	202778_s_at	ZMYM2	zinc finger, MYM-type 2	NM_003453 /// NM_197968	1.52355	1.78524	1.42953	1.57247	0.000202703	0.021605
ZNF70	243816_at	ZNF70	Zinc finger protein 70	NM_021916	1.47099	1.60758	1.64506	1.57273	0.000108274	0.0171937
RYR2	214044_at	RYR2	ryanodine receptor 2 (cardiac)	NM_001035	1.42434	1.62921	1.67778	1.57317	0.000143353	0.0190802
HOTAIR	239153_at	HOTAIR	hox transcript antisense RNA (non-protein coding)	NR_003716	1.78441	1.58338	1.37903	1.57356	0.00024525	0.0229899
MAN1A2	217921_at	MAN1A2	mannosidase, alpha, class 1A, member 2	NM_006699	1.61619	1.62193	1.48876	1.57441	9.80185e-05	0.0167636
PCYOX1	203803_at	PCYOX1	prenylcysteine oxidase 1	NM_016297	1.40773	1.49	1.87351	1.57805	0.00032561	0.0254045
RARRES1	206392_s_at	RARRES1	retinoic acid receptor responder (tazarotene induced) 1	NM_002888 /// NM_206963	1.85064	1.88236	1.1284	1.5782	0.00246106	0.0595443
C1orf85	1558692_at	C1orf85	chromosome 1 open reading frame 85	NM_144580	1.29959	1.6212	1.86685	1.57852	0.000519306	0.0296672
SLC35E2	217122_s_at	SLC35E2	similar to solute carrier family 35, member E2	NM_001110781	1.45129	1.46548	1.86141	1.58195	0.000269626	0.0233456
METTL8	220007_at	METTL8	methyltransferase like 8	NM_024770	1.39791	1.84295	1.53776	1.58232	0.000266439	0.0233456
TAF9B	226037_s_at	TAF9B	TAF9B RNA polymerase II, TATA box binding protein (TBP)-associated factor, 31kDa	NM_015975	1.60804	1.8309	1.34578	1.58238	0.000328366	0.0254045
CALD1	201617_x_at	CALD1	caldesmon 1	NM_004342 /// NM_033138 /// NM_033139 /// NM_033140 /// NM_033157	1.26633	2.13444	1.46656	1.58262	0.00178188	0.0515417
ZNF140	238631_at	ZNF140	Zinc finger protein 140	NM_003440	1.6945	1.53209	1.52982	1.58364	9.70974e-05	0.0167214
TIPARP	212665_at	TIPARP	TCDD-inducible poly(ADP-ribose) polymerase	NM_001184717 /// NM_001184718 /// NM_015508	1.54331	1.63508	1.575	1.58399	7.98057e-05	0.0158075
HPSE	222881_at	HPSE	heparanase	NM_001098540 /// NM_001166498 /// NM_006665	1.62497	1.07414	2.27773	1.58417	0.00649073	0.0931526
CHD9	212615_at	CHD9	chromodomain helicase DNA binding protein 9	NM_025134	1.57102	1.80526	1.40261	1.58445	0.000213609	0.0219575
PELO	214660_at	PELO	Pelota homolog (Drosophila)	NM_015946	1.69166	1.647	1.428	1.58457	0.000134394	0.0188769
THRB	229657_at	THRB	thyroid hormone receptor, beta (erythroblastic leukemia viral (v-erb-a) oncogene	NM_000461 /// NM_001128176 /// NM_001128177	1.78546	1.48976	1.50033	1.58617	0.000152474	0.019803
TMEM17	1557137_at	TMEM17	transmembrane protein 17	NM_198276	1.59282	1.73607	1.44669	1.58746	0.000130998	0.018724
ERO1LB	220012_at	ERO1LB	ERO1-like beta (S. cerevisiae)	NM_019891	1.80341	1.54421	1.44253	1.5896	0.00017254	0.0206253
DNAJB9	1554462_a_at	DNAJB9	DnaJ (Hsp40) homolog, subfamily B, member 9	NM_012328	1.77198	1.4895	1.52257	1.58986	0.00013334	0.0188769
TOR1AIP2	235453_at	TOR1AIP2	torsin A interacting protein 2	NM_022347 /// NM_145034	2.28388	1.65526	1.06509	1.59089	0.00662375	0.0939276
ZNF137	207394_at	ZNF137	zinc finger protein 137	NR_023311	2.44744	1.28189	1.2863	1.59209	0.00586995	0.0890321
ERAP1	209788_s_at	ERAP1	endoplasmic reticulum aminopeptidase 1	NM_001040458 /// NM_016442	1.28266	1.83857	1.71205	1.59233	0.000519628	0.0296672
LIFR	227771_at	LIFR	leukemia inhibitory factor receptor alpha	NM_001127671 /// NM_002310	1.51283	1.68911	1.58099	1.59267	8.68343e-05	0.0161864
CDK5R1	204995_at	CDK5R1	cyclin-dependent kinase 5, regulatory subunit 1 (p35)	NM_003885	1.78691	1.79101	1.2681	1.59509	0.000573366	0.0309342
FOXQ1	227475_at	FOXQ1	forkhead box Q1	NM_033260	1.87126	1.37406	1.58004	1.59564	0.000291802	0.0243001
GATAD2A	218131_s_at	GATAD2A	GATA zinc finger domain containing 2A	NM_017660	1.34656	1.95893	1.54271	1.59645	0.000494237	0.0292138
ROS1	244363_at	ROS1	c-ros oncogene 1 , receptor tyrosine kinase	NM_002944	1.76421	1.54752	1.5168	1.60585	9.94343e-05	0.016805
ZNF862	226808_at	ZNF862	zinc finger protein 862	NM_001099220	1.60108	1.48858	1.74125	1.607	9.4582e-05	0.0167214
ZNF141	206931_at	ZNF141	zinc finger protein 141	NM_003441	2.15003	1.46209	1.32027	1.60704	0.00123463	0.0436996
MGEA5	200899_s_at	MGEA5	meningioma expressed antigen 5 (hyaluronidase)	NM_001142434 /// NM_012215	1.60601	1.71145	1.51112	1.60745	8.02152e-05	0.0158075
LYRM1	203897_at	LYRM1	LYR motif containing 1	NM_001128301 /// NM_001128302 /// NM_020424	1.53867	1.70988	1.57962	1.60776	7.5129e-05	0.0155034
PLDN	224892_at	PLDN	pallidin homolog (mouse)	NM_012388	1.57635	1.8458	1.42975	1.6083	0.000178264	0.0208112
HPGD	211548_s_at	HPGD	hydroxyprostaglandin dehydrogenase 15-(NAD)	NM_000860 /// NM_001145816 /// NR_027332	1.33019	1.43742	2.19472	1.61296	0.00140145	0.0460998
CYP39A1	220432_s_at	CYP39A1	cytochrome P450, family 39, subfamily A, polypeptide 1	NM_016593	1.46323	1.66799	1.72014	1.61321	9.71345e-05	0.0167214
FRAS1	226145_s_at	FRAS1	Fraser syndrome 1	NM_001166133 /// NM_025074	2.24421	1.22627	1.5333	1.61594	0.00222709	0.0571557
RBMS3	238447_at	RBMS3	RNA binding motif, single stranded interacting protein 3	NM_001003792 /// NM_001003793 /// NM_001177711 /// NM_001177712 /// NM_014483	1.33707	1.57935	2.00237	1.61701	0.000507985	0.0293927
SLAMF7	222838_at	SLAMF7	SLAM family member 7	NM_021181	1.28236	1.29274	2.55531	1.61803	0.00627346	0.0919523
SYNGR3	205691_at	SYNGR3	synaptogyrin 3	NM_004209	1.36218	1.40475	2.21771	1.619	0.00140216	0.0460998
GALNT4	231832_at	GALNT4	UDP-N-acetyl-alpha-D-galactosamine:polypeptide N-acetylgalactosaminyltransferase	NM_003774	1.80321	1.80081	1.31191	1.62109	0.00036255	0.0257941
ZNF468	214751_at	ZNF468	zinc finger protein 468	NM_001008801 /// NM_199132	1.4062	1.95379	1.55088	1.62119	0.000289999	0.0242462
TNIK	213107_at	TNIK	TRAF2 and NCK interacting kinase	NM_001161560 /// NM_001161561 /// NM_001161562 /// NM_001161563 /// NM_001161564	1.6197	1.69439	1.55302	1.62134	6.10649e-05	0.0140148
LOC642587	226755_at	LOC642587	NPC-A-5	NM_001104548	1.76951	1.26778	1.90194	1.62193	0.000598983	0.031517
PLCXD2	235230_at	PLCXD2	phosphatidylinositol-specific phospholipase C, X domain containing 2	NM_001134478 /// NM_153268	2.11706	1.5851	1.27185	1.62209	0.00106983	0.0410801
ZNF207	228157_at	ZNF207	zinc finger protein 207	NM_001032293 /// NM_001098507 /// NM_003457	1.91466	1.52941	1.46473	1.62477	0.000192108	0.0211855
C11orf54	223268_at	C11orf54	chromosome 11 open reading frame 54	NM_014039	1.55592	1.62915	1.69601	1.62612	5.83851e-05	0.0138826
ACPL2	226925_at	ACPL2	acid phosphatase-like 2	NM_001037172 /// NM_152282	1.27637	1.46538	2.30671	1.62793	0.00214483	0.0562719
OGFOD1	241739_at	OGFOD1	2-oxoglutarate and iron-dependent oxygenase domain containing 1	NM_018233	1.63837	1.46431	1.80351	1.6295	0.000105431	0.0169839
PPP2R2B	213849_s_at	PPP2R2B	protein phosphatase 2, regulatory subunit B, beta	NM_001127381 /// NM_004576 /// NM_181674 /// NM_181675 /// NM_181676 /// NM_1816	1.26453	1.75893	1.95749	1.6329	0.000651466	0.0327586
COL4A4	229779_at	COL4A4	collagen, type IV, alpha 4	NM_000092	1.22841	1.43472	2.47258	1.63338	0.00415418	0.0755748
PRKAA2	238441_at	PRKAA2	protein kinase, AMP-activated, alpha 2 catalytic subunit	NM_006252	1.71508	1.97415	1.28765	1.63363	0.000556441	0.0305751
ARNT	230619_at	ARNT	aryl hydrocarbon receptor nuclear translocator	NM_001668 /// NM_178426 /// NM_178427	1.89221	1.90078	1.21337	1.63417	0.00100616	0.0402288
RNASE4	213397_x_at	RNASE4	ribonuclease, RNase A family, 4	NM_002937 /// NM_194431	1.44769	1.33081	2.27486	1.6365	0.00151642	0.0479089
TTBK2	1557073_s_at	TTBK2	Tau tubulin kinase 2	NM_173500	2.31989	1.46815	1.28694	1.63656	0.00200418	0.0545145
ATXN1	203232_s_at	ATXN1	ataxin 1	NM_000332 /// NM_001128164	1.93719	1.77891	1.27294	1.63698	0.000577435	0.0311109
PRKAA1	214917_at	PRKAA1	protein kinase, AMP-activated, alpha 1 catalytic subunit	NM_006251 /// NM_206907	2.31092	1.45536	1.30596	1.63768	0.00183334	0.052223
NF1	212676_at	NF1	neurofibromin 1	NM_000267 /// NM_001042492 /// NM_001128147	1.55394	1.66937	1.6946	1.63814	5.35923e-05	0.0136516
DLX2	207147_at	DLX2	distal-less homeobox 2	NM_004405	1.55681	1.74847	1.61526	1.63824	5.93328e-05	0.0139485
CAB39	217873_at	CAB39	calcium binding protein 39	NM_001130849 /// NM_001130850 /// NM_016289	1.67554	1.69799	1.54986	1.63986	5.39712e-05	0.0136648
ATF2	212984_at	ATF2	activating transcription factor 2	NM_001880	1.58384	1.98748	1.4044	1.64123	0.000275437	0.023513
C2orf67	230561_s_at	C2orf67	chromosome 2 open reading frame 67	NM_152519	1.71061	1.72026	1.50386	1.64179	6.76667e-05	0.0150244
ZNF608	229817_at	ZNF608	zinc finger protein 608	NM_020747	1.64162	1.36903	1.97316	1.64292	0.000300253	0.0246377
MGAT4A	219797_at	MGAT4A	mannosyl (alpha-1,3-)-glycoprotein beta-1,4-N-acetylglucosaminyltransferase, iso	NM_001160154 /// NM_012214	1.95195	1.32599	1.71489	1.64342	0.000372217	0.0257941
ATP10B	214070_s_at	ATP10B	ATPase, class V, type 10B	NM_025153	1.42629	1.86853	1.66789	1.64421	0.000144142	0.0190802
PIGC	215242_at	PIGC	phosphatidylinositol glycan anchor biosynthesis, class C	NM_002642 /// NM_153747	1.86599	1.3634	1.74902	1.64479	0.000226644	0.0224707
CSNK2A2	224922_at	CSNK2A2	casein kinase 2, alpha prime polypeptide	NM_001896	1.5138	1.62618	1.80907	1.64524	7.66243e-05	0.0156083
MAP3K2	227073_at	MAP3K2	mitogen-activated protein kinase kinase kinase 2	NM_006609	1.29124	1.96992	1.76577	1.64994	0.000499846	0.0292611
TMEM168	218962_s_at	TMEM168	transmembrane protein 168	NM_022484	1.72785	1.81281	1.44092	1.65259	0.000108907	0.0171943
METTL2A	221079_s_at	METTL2A	methyltransferase like 2A /// methyltransferase like 2B	NM_018396 /// NM_181725	1.33916	1.66053	2.03426	1.65385	0.00041444	0.026858
METTL2B	221079_s_at	METTL2B	methyltransferase like 2A /// methyltransferase like 2B	NM_018396 /// NM_181725	1.33916	1.66053	2.03426	1.65385	0.00041444	0.026858
ZNF585B	1557302_at	ZNF585B	zinc finger protein 585B	NM_152279	1.72728	1.35407	1.93888	1.65521	0.000273938	0.0234647
HIPK3	210148_at	HIPK3	homeodomain interacting protein kinase 3	NM_001048200 /// NM_005734	1.84219	1.89839	1.29716	1.6554	0.000426614	0.0270762
LOC389834	226558_at	LOC389834	ankyrin repeat domain 57 pseudogene	NR_027420 /// XR_078736 /// XR_079088 /// XR_079306	1.68215	1.73261	1.56188	1.65731	4.79294e-05	0.0129221
SERPINI1	205352_at	SERPINI1	serpin peptidase inhibitor, clade I (neuroserpin), member 1	NM_001122752 /// NM_005025	1.51667	1.71955	1.74809	1.65803	5.98893e-05	0.0139485
PAIP2B	221868_at	PAIP2B	poly(A) binding protein interacting protein 2B	NM_020459	2.62082	1.10947	1.56932	1.65865	0.00697047	0.0963853
FAM13B	218518_at	FAM13B	family with sequence similarity 13, member B	NM_001101800 /// NM_001101801 /// NM_016603	1.52997	1.82257	1.64476	1.66146	6.54529e-05	0.0146806
MCM3APAS	220459_at	MCM3APAS	MCM3AP antisense RNA (non-protein coding)	NR_002776	1.95594	1.87171	1.25346	1.66176	0.000676318	0.0333257
RNF138	239143_x_at	RNF138	ring finger protein 138	NM_016271 /// NM_198128	1.72617	2.07157	1.28389	1.66202	0.000638279	0.0323229
KIF1B	226968_at	KIF1B	kinesin family member 1B	NM_015074 /// NM_183416	1.8107	1.832	1.38518	1.66249	0.00017459	0.0206887
C7orf60	228149_at	C7orf60	chromosome 7 open reading frame 60	NM_152556	1.74325	1.7833	1.48296	1.66432	7.47451e-05	0.0155024
CNNM2	1554522_at	CNNM2	cyclin M2	NM_017649 /// NM_199076 /// NM_199077	1.85353	1.46843	1.69456	1.66457	9.3699e-05	0.0167214
RIT1	236223_s_at	RIT1	Ras-like without CAAX 1	NM_006912	2.33623	1.43671	1.37552	1.66514	0.00132947	0.0449533
ZNF805	235398_at	ZNF805	zinc finger protein 805	NM_001023563 /// NM_001145078	1.62358	1.91124	1.49474	1.6677	0.000101778	0.016902
KIAA1211	227230_s_at	KIAA1211	KIAA1211	NM_020722	1.90163	1.47257	1.65784	1.6682	0.0001057	0.0169839
DCUN1D1	238879_at	DCUN1D1	DCN1, defective in cullin neddylation 1, domain containing 1 (S. cerevisiae)	NM_020640	1.78995	2.02621	1.28729	1.67135	0.000535209	0.0301617
SEL1L	202061_s_at	SEL1L	sel-1 suppressor of lin-12-like (C. elegans)	NM_005065	1.60939	1.87866	1.54916	1.67315	7.09409e-05	0.0154075
ZNF624	232272_at	ZNF624	zinc finger protein 624	NM_020787	1.71698	2.03765	1.34379	1.67523	0.000352032	0.0257941
TRDMT1	206308_at	TRDMT1	tRNA aspartic acid methyltransferase 1	NM_004412 /// NM_176081 /// NM_176083	1.88982	1.48502	1.68019	1.67689	8.85351e-05	0.0162207
GALNTL2	228501_at	GALNTL2	UDP-N-acetyl-alpha-D-galactosamine:polypeptide N-acetylgalactosaminyltransferase	NM_054110	2.03195	1.45287	1.60756	1.68049	0.000188213	0.0211855
CACNB2	213714_at	CACNB2	calcium channel, voltage-dependent, beta 2 subunit	NM_000724 /// NM_001167945 /// NM_201570 /// NM_201571 /// NM_201572 /// NM_2015	2.46413	1.41944	1.35837	1.68112	0.00195842	0.0539431
CACNA2D3	219714_s_at	CACNA2D3	calcium channel, voltage-dependent, alpha 2/delta subunit 3	NM_018398	1.29614	1.48326	2.47898	1.68286	0.00220255	0.0569353
SIAH1	202981_x_at	SIAH1	seven in absentia homolog 1 (Drosophila)	NM_001006610 /// NM_003031	1.66332	1.71856	1.6693	1.68355	3.16427e-05	0.0107697
SYNE2	202761_s_at	SYNE2	spectrin repeat containing, nuclear envelope 2	NM_015180 /// NM_182910 /// NM_182913 /// NM_182914	1.50339	1.76269	1.80337	1.6844	6.22871e-05	0.0141248
PBX1	212148_at	PBX1	pre-B-cell leukemia homeobox 1	NM_002585	1.58926	1.70486	1.7675	1.68557	3.80903e-05	0.01124
PTPN4	230230_at	PTPN4	protein tyrosine phosphatase, non-receptor type 4 (megakaryocyte)	NM_002830	2.06082	2.05259	1.13887	1.6889	0.00209166	0.055546
NPY1R	205440_s_at	NPY1R	neuropeptide Y receptor Y1	NM_000909	1.32371	1.3461	2.71147	1.69054	0.00452347	0.0786821
GNPTG	224887_at	GNPTG	N-acetylglucosamine-1-phosphate transferase, gamma subunit	NM_032520	1.66588	1.69043	1.7211	1.69238	2.93337e-05	0.0107405
SMAD6	207069_s_at	SMAD6	SMAD family member 6	NM_001142861 /// NM_005585 /// NR_027654	1.89998	1.7982	1.41954	1.69269	0.000130762	0.018724
USP54	227334_at	USP54	ubiquitin specific peptidase 54	NM_152586	2.00354	1.39858	1.73243	1.69322	0.000195972	0.0213344
SULT1E1	219934_s_at	SULT1E1	sulfotransferase family 1E, estrogen-preferring, member 1	NM_005420	1.35134	1.70795	2.10373	1.69334	0.000371732	0.0257941
COX19	235533_at	COX19	COX19 cytochrome c oxidase assembly homolog (S. cerevisiae)	NM_001031617	1.74993	1.79534	1.54843	1.69441	4.5187e-05	0.0125736
SCAMP1	212417_at	SCAMP1	secretory carrier membrane protein 1	NM_004866	1.38158	1.81811	1.94013	1.69541	0.000190941	0.0211855
ESR1	205225_at	ESR1	estrogen receptor 1	NM_000125 /// NM_001122740 /// NM_001122741 /// NM_001122742	1.40955	1.56095	2.21808	1.69622	0.000468962	0.028386
CUX2	213920_at	CUX2	cut-like homeobox 2	NM_015267	1.48249	1.17407	2.8374	1.70295	0.00678089	0.0952262
ZBED4	204799_at	ZBED4	zinc finger, BED-type containing 4	NM_014838	1.89945	1.79265	1.45259	1.70381	9.71577e-05	0.0167214
NBEA	221207_s_at	NBEA	neurobeachin	NM_015678	1.7653	1.82417	1.53669	1.70408	4.81449e-05	0.0129221
YPEL2	227020_at	YPEL2	yippee-like 2 (Drosophila)	NM_001005404	1.46157	1.65576	2.04985	1.70548	0.000153008	0.0198067
TNFRSF10D	227345_at	TNFRSF10D	tumor necrosis factor receptor superfamily, member 10d, decoy with truncated dea	NM_003840	1.73878	1.81832	1.57963	1.70935	3.72019e-05	0.011228
C1orf101	240771_at	C1orf101	chromosome 1 open reading frame 101	NM_001130957 /// NM_173807	1.97768	1.54974	1.6299	1.70946	7.72076e-05	0.0156083
SEC22C	224470_at	SEC22C	SEC22 vesicle trafficking protein homolog C (S. cerevisiae)	NM_004206 /// NM_032970	2.08804	1.66625	1.4448	1.71302	0.000182582	0.0209938
RORA	226682_at	RORA	RAR-related orphan receptor A	NM_002943 /// NM_134260 /// NM_134261 /// NM_134262	2.63915	1.25006	1.52613	1.71394	0.00306781	0.0658974
DCTN4	233490_at	DCTN4	dynactin 4 (p62)	NM_001135643 /// NM_001135644 /// NM_016221	1.82782	1.48905	1.8639	1.71826	6.7754e-05	0.0150244
MAP3K8	205027_s_at	MAP3K8	mitogen-activated protein kinase kinase kinase 8	NM_005204	1.91415	1.42267	1.87016	1.72049	0.00012432	0.0182302
ZNF138	244743_x_at	ZNF138	zinc finger protein 138	NM_001160183 /// NM_006524 /// NR_027660 /// NR_027661	2.16062	1.63828	1.43898	1.72057	0.000245234	0.0229899
PDGFC	218718_at	PDGFC	platelet derived growth factor C	NM_016205	1.72058	1.84685	1.60411	1.72097	3.34853e-05	0.0109241
EMP1	201325_s_at	EMP1	epithelial membrane protein 1	NM_001423	1.37434	1.90173	1.95694	1.72294	0.000201254	0.0215992
SLC35F3	229065_at	SLC35F3	solute carrier family 35, member F3	NM_173508	2.12059	2.08566	1.15973	1.72459	0.00171095	0.0504196
SLC16A9	227506_at	SLC16A9	solute carrier family 16, member 9 (monocarboxylic acid transporter 9)	NM_194298	1.76229	1.87199	1.56199	1.72724	4.08619e-05	0.0117096
ERBB3	226213_at	ERBB3	v-erb-b2 erythroblastic leukemia viral oncogene homolog 3 (avian)	NM_001005915 /// NM_001982	1.81283	1.68227	1.6945	1.72888	2.46565e-05	0.00986519
PDHX	203067_at	PDHX	pyruvate dehydrogenase complex, component X	NM_001135024 /// NM_001166158 /// NM_003477	1.85482	1.93801	1.44717	1.7327	0.000100884	0.016902
PGCP	203501_at	PGCP	plasma glutamate carboxypeptidase	NM_016134	1.83365	1.51291	1.87716	1.73331	5.54879e-05	0.0137526
ETNK1	225290_at	ETNK1	ethanolamine kinase 1	NM_001039481 /// NM_018638	2.03971	1.89327	1.35064	1.73423	0.000269526	0.0233456
MAPK8	229664_at	MAPK8	mitogen-activated protein kinase 8	NM_002750 /// NM_139046 /// NM_139047 /// NM_139049	1.78827	2.05029	1.4238	1.73473	0.00015232	0.019803
USP48	229812_at	USP48	ubiquitin specific peptidase 48	NM_001032730 /// NM_032236	1.71665	1.82033	1.68143	1.73848	2.29174e-05	0.00963885
ECM2	206101_at	ECM2	extracellular matrix protein 2, female organ and adipocyte specific	NM_001393	1.96692	1.99539	1.34285	1.74026	0.000279457	0.0235839
JDP2	226267_at	JDP2	Jun dimerization protein 2	NM_001135047 /// NM_001135048 /// NM_001135049 /// NM_130469	1.70076	1.9369	1.60924	1.74364	3.75208e-05	0.011228
CHSY1	203044_at	CHSY1	chondroitin sulfate synthase 1	NM_014918	1.56351	2.09797	1.62025	1.74512	9.66758e-05	0.0167214
PURB	225120_at	PURB	purine-rich element binding protein B	NM_033224	1.7838	2.20901	1.35235	1.74664	0.000373533	0.0258397
HIST1H3E	236278_at	HIST1H3E	Histone cluster 1, H3e	NM_003532	1.88662	1.69477	1.67634	1.75006	2.55645e-05	0.0100411
HIST1H2BD	209911_x_at	HIST1H2BD	histone cluster 1, H2bd	NM_021063 /// NM_138720	1.48244	1.74809	2.08187	1.75382	0.000105492	0.0169839
PRKAR2A	225011_at	PRKAR2A	Protein kinase, cAMP-dependent, regulatory, type II, alpha	NM_004157	1.87258	1.93294	1.50097	1.75798	6.18882e-05	0.0141157
PM20D2	225421_at	PM20D2	peptidase M20 domain containing 2	NM_001010853	1.71279	2.10015	1.51113	1.75827	9.64185e-05	0.0167214
ZMYM5	235620_x_at	ZMYM5	zinc finger, MYM-type 5	NM_001039649 /// NM_001039650 /// NM_001142684	1.80521	1.78206	1.69533	1.76022	1.8609e-05	0.0089926
PPP4R4	233002_at	PPP4R4	protein phosphatase 4, regulatory subunit 4	NM_020958 /// NM_058237	1.9983	1.61151	1.69529	1.76081	4.17674e-05	0.0118798
CASK	227156_at	CASK	calcium/calmodulin-dependent serine protein kinase (MAGUK family)	NM_001126054 /// NM_001126055 /// NM_003688	2.04617	1.81288	1.4719	1.76088	9.54292e-05	0.0167214
DSEL	232235_at	DSEL	dermatan sulfate epimerase-like	NM_032160	1.45001	1.76579	2.13265	1.76094	0.000145807	0.0191912
CBLB	227900_at	CBLB	Cas-Br-M (murine) ecotropic retroviral transforming sequence b	NM_170662	1.90177	1.60242	1.79688	1.76259	2.96381e-05	0.01075
ZNF404	239043_at	ZNF404	zinc finger protein 404	NM_001033719	2.56525	1.37713	1.55594	1.76482	0.00110711	0.0417631
LIPT1	205571_at	LIPT1	lipoyltransferase 1	NM_015929 /// NM_145196 /// NM_145197 /// NM_145198 /// NM_145199	1.80713	1.71739	1.78366	1.76898	1.6911e-05	0.00849005
PTAR1	226110_at	PTAR1	protein prenyltransferase alpha subunit repeat containing 1	NM_001099666	1.79568	2.15487	1.44368	1.77435	0.00015057	0.019686
KPNA5	229317_at	KPNA5	karyopherin alpha 5 (importin alpha 6)	NM_002269	2.10499	1.91265	1.38976	1.77531	0.000196357	0.0213344
APH1B	226358_at	APH1B	anterior pharynx defective 1 homolog B (C. elegans)	NM_001145646 /// NM_031301	2.00277	1.79998	1.55453	1.77623	4.63687e-05	0.0127269
HLA-DMA	217478_s_at	HLA-DMA	major histocompatibility complex, class II, DM alpha	NM_006120	1.95618	1.38846	2.07342	1.77914	0.000189269	0.0211855
COL12A1	231766_s_at	COL12A1	collagen, type XII, alpha 1	NM_004370 /// NM_080645	2.24228	1.62756	1.54472	1.77975	0.000148156	0.0194352
NAV2	218330_s_at	NAV2	neuron navigator 2	NM_001111018 /// NM_001111019 /// NM_145117 /// NM_182964	1.79729	1.89559	1.66238	1.78255	2.03774e-05	0.00924221
ABCA6	217504_at	ABCA6	ATP-binding cassette, sub-family A (ABC1), member 6	NM_080284	2.0941	1.62701	1.66646	1.784	5.28164e-05	0.0135358
RASSF6	229147_at	RASSF6	Ras association (RalGDS/AF-6) domain family member 6	NM_177532 /// NM_201431	1.6078	2.00261	1.76351	1.78402	3.43783e-05	0.0110016
GPR1	214605_x_at	GPR1	G protein-coupled receptor 1	NM_001098199 /// NM_005279	1.24857	1.89089	2.41139	1.78559	0.00101839	0.0403885
CELSR1	41660_at	CELSR1	cadherin, EGF LAG seven-pass G-type receptor 1 (flamingo homolog, Drosophila)	NM_014246	1.97785	1.8991	1.52342	1.78863	5.20941e-05	0.0135332
PCDHB14	231726_at	PCDHB14	protocadherin beta 14	NM_018934	1.76034	2.23986	1.46824	1.79558	0.000157232	0.0200408
CPM	206100_at	CPM	carboxypeptidase M	NM_001005502 /// NM_001874 /// NM_198320	1.64688	1.59304	2.25005	1.80728	0.000102854	0.0169506
DPY19L3	225633_at	DPY19L3	dpy-19-like 3 (C. elegans)	NM_001172774 /// NM_207325	2.3105	1.92248	1.32905	1.80732	0.000433905	0.0271436
PCDHB10	223854_at	PCDHB10	protocadherin beta 10	NM_018930	2.50058	1.87642	1.27447	1.8151	0.000919809	0.0383397
FOXN3	218031_s_at	FOXN3	forkhead box N3	NM_001085471 /// NM_005197	1.88154	1.67887	1.89839	1.81679	1.65e-05	0.00849005
SCNN1G	241436_at	SCNN1G	sodium channel, nonvoltage-gated 1, gamma	NM_001039	1.84161	1.82182	1.79488	1.81932	1.13951e-05	0.00798469
HIST1H2AG	207156_at	HIST1H2AG	histone cluster 1, H2ag	NM_021064	1.73253	2.01678	1.72652	1.82041	2.02222e-05	0.00924221
C2orf68	65472_at	C2orf68	chromosome 2 open reading frame 68	NM_001013649	2.22256	1.76697	1.55008	1.82591	7.99181e-05	0.0158075
GOSR1	213020_at	GOSR1	golgi SNAP receptor complex member 1	NM_001007024 /// NM_001007025 /// NM_004871	2.04053	1.65739	1.80033	1.82596	2.39784e-05	0.00986519
PIGL	232262_at	PIGL	phosphatidylinositol glycan anchor biosynthesis, class L	NM_004278	1.94944	1.90768	1.64127	1.82753	2.05357e-05	0.00924221
PTPN14	242321_at	PTPN14	protein tyrosine phosphatase, non-receptor type 14	NM_005401	1.22169	1.48302	3.38669	1.83091	0.0073588	0.0986785
ANGPT1	205609_at	ANGPT1	angiopoietin 1	NM_001146	1.76459	2.10974	1.64874	1.83094	3.21731e-05	0.0107697
ZNF596	232641_at	ZNF596	zinc finger protein 596	NM_001042415 /// NM_001042416 /// NM_173539	2.05966	1.57926	1.89628	1.83393	3.59581e-05	0.0112066
TMEM100	219230_at	TMEM100	transmembrane protein 100	NM_001099640 /// NM_018286	1.66735	1.1226	3.30235	1.83523	0.00747242	0.0992183
C15orf29	218791_s_at	C15orf29	chromosome 15 open reading frame 29	NM_024713	1.94551	1.90711	1.67593	1.83889	1.63238e-05	0.00849005
CAMSAP1L1	217196_s_at	CAMSAP1L1	calmodulin regulated spectrin-associated protein 1-like 1	NM_203459	1.77718	2.05714	1.71331	1.84335	1.92672e-05	0.00901196
EBF1	227646_at	EBF1	early B-cell factor 1	NM_024007	2.94076	1.40152	1.54851	1.85492	0.00164315	0.0491813
DCN	209335_at	DCN	decorin	NM_001920 /// NM_133503 /// NM_133504 /// NM_133505 /// NM_133506 /// NM_133507	1.86548	1.52977	2.2881	1.86909	8.36232e-05	0.0160737
STK39	202786_at	STK39	serine threonine kinase 39 (STE20/SPS1 homolog, yeast)	NM_013233	1.64228	2.09816	1.91201	1.87467	2.31009e-05	0.00963885
KCTD12	212192_at	KCTD12	potassium channel tetramerisation domain containing 12	NM_138444	1.77797	2.21392	1.67835	1.87634	3.23649e-05	0.0107697
DKK1	204602_at	DKK1	dickkopf homolog 1 (Xenopus laevis)	NM_012242	1.57929	1.95528	2.1483	1.87894	3.83628e-05	0.01124
TBL1X	213400_s_at	TBL1X	transducin (beta)-like 1X-linked	NM_001139466 /// NM_001139467 /// NM_001139468 /// NM_005647	1.91642	1.84136	1.89177	1.88292	7.70833e-06	0.0067013
ATG5	202512_s_at	ATG5	ATG5 autophagy related 5 homolog (S. cerevisiae)	NM_004849	1.92584	2.03473	1.71098	1.88563	1.33069e-05	0.00815104
NHLRC3	227040_at	NHLRC3	NHL repeat containing 3	NM_001012754 /// NM_001017370	1.69444	1.94586	2.04509	1.8892	1.45896e-05	0.00829937
ID2B	213931_at	ID2B	inhibitor of DNA binding 2, dominant negative helix-loop-helix protein /// inhib	NM_002166 /// NR_026582	2.25064	1.80509	1.6647	1.8911	3.47713e-05	0.0110078
ID2	213931_at	ID2	inhibitor of DNA binding 2, dominant negative helix-loop-helix protein /// inhib	NM_002166 /// NR_026582	2.25064	1.80509	1.6647	1.8911	3.47713e-05	0.0110078
RNF182	230720_at	RNF182	ring finger protein 182	NM_001165032 /// NM_001165033 /// NM_001165034 /// NM_152737	2.47115	1.57855	1.73887	1.89296	0.000128235	0.018698
SDC2	212158_at	SDC2	syndecan 2	NM_002998	1.73535	1.82131	2.18712	1.90494	1.87845e-05	0.0089926
LCN2	212531_at	LCN2	lipocalin 2	NM_005564	1.47045	2.05886	2.30461	1.91096	0.000112089	0.0172411
PPIC	204517_at	PPIC	peptidylprolyl isomerase C (cyclophilin C)	NM_000943	1.71736	2.03545	2.00217	1.91285	1.20604e-05	0.00815104
FNTB	1568865_at	FNTB	Farnesyltransferase, CAAX box, beta	NM_002028	1.96599	1.38303	2.5775	1.91368	0.000370845	0.0257941
PAPOLA	228569_at	PAPOLA	poly(A) polymerase alpha	NM_032632	1.80161	2.07935	1.91498	1.92864	8.49419e-06	0.00670357
DBT	205371_s_at	DBT	dihydrolipoamide branched chain transacylase E2	NM_001918	1.8555	2.10103	1.84594	1.93054	8.51704e-06	0.00670357
WDR78	1554140_at	WDR78	WD repeat domain 78	NM_024763 /// NM_207014	2.28792	1.33439	2.36418	1.93257	0.00038255	0.0263028
ENPP5	227803_at	ENPP5	ectonucleotide pyrophosphatase/phosphodiesterase 5 (putative function)	NM_021572	1.944	1.69219	2.20674	1.93627	1.84488e-05	0.0089926
CPEB2	226939_at	CPEB2	cytoplasmic polyadenylation element binding protein 2	NM_001177381 /// NM_001177382 /// NM_001177383 /// NM_001177384 /// NM_182485 //	1.88077	2.12933	1.81447	1.9369	9.28039e-06	0.00670357
SOCS5	208127_s_at	SOCS5	suppressor of cytokine signaling 5	NM_014011 /// NM_144949	1.7491	2.57855	1.6386	1.94785	0.000110111	0.0171943
STYX	228853_at	STYX	serine/threonine/tyrosine interacting protein	NM_001130701 /// NM_145251	1.82238	2.23457	1.81688	1.94859	1.38714e-05	0.0082544
USP34	212980_at	USP34	ubiquitin specific peptidase 34	NM_014709	2.3247	1.97419	1.62237	1.9527	3.63833e-05	0.011228
SLC7A2	225516_at	SLC7A2	solute carrier family 7 (cationic amino acid transporter, y+ system), member 2	NM_001008539 /// NM_001164771 /// NM_003046	1.86859	1.83938	2.16965	1.9537	9.21596e-06	0.00670357
SOX4	201417_at	SOX4	SRY (sex determining region Y)-box 4	NM_003107	1.96697	2.07176	1.83774	1.95646	6.43287e-06	0.00646677
SNX16	229618_at	SNX16	sorting nexin 16	NM_022133 /// NM_152836 /// NM_152837	2.13459	2.04983	1.72203	1.96046	1.2152e-05	0.00815104
FAM129A	217967_s_at	FAM129A	family with sequence similarity 129, member A	NM_052966	2.53875	2.12809	1.43037	1.97706	0.000203899	0.021615
SKIL	206675_s_at	SKIL	SKI-like oncogene	NM_001145097 /// NM_001145098 /// NM_005414	2.58965	1.85947	1.61617	1.98171	8.7792e-05	0.0161864
PRKAB2	225278_at	PRKAB2	protein kinase, AMP-activated, beta 2 non-catalytic subunit	NM_005399	2.63056	2.14704	1.38134	1.98334	0.000333087	0.0254383
ZEB2	203603_s_at	ZEB2	zinc finger E-box binding homeobox 2	NM_001171653 /// NM_014795 /// NR_033258	2.14913	1.71364	2.12504	1.9854	1.29767e-05	0.00815104
PLAG1	205372_at	PLAG1	pleiomorphic adenoma gene 1	NM_001114634 /// NM_001114635 /// NM_002655	2.34744	1.87957	1.78488	1.98955	1.68514e-05	0.00849005
HIST1H2AD	214472_at	HIST1H2AD	histone cluster 1, H2ad /// histone cluster 1, H3d	NM_003530 /// NM_021065	2.1686	1.94654	1.91056	2.0054	5.33436e-06	0.00644378
HIST1H3D	214472_at	HIST1H3D	histone cluster 1, H2ad /// histone cluster 1, H3d	NM_003530 /// NM_021065	2.1686	1.94654	1.91056	2.0054	5.33436e-06	0.00644378
HHAT	219687_at	HHAT	hedgehog acyltransferase	NM_001122834 /// NM_001170564 /// NM_001170580 /// NM_001170587 /// NM_001170588	2.0526	2.19123	1.79365	2.0056	8.02503e-06	0.0067013
FSTL1	208782_at	FSTL1	follistatin-like 1	NM_007085	2.21587	2.22176	1.64321	2.00745	2.4296e-05	0.00986519
LOC253039	231828_at	LOC253039	hypothetical LOC253039	NR_024408	1.56383	1.9519	2.67313	2.01321	0.000116457	0.0176822
TMEM20	236219_at	TMEM20	transmembrane protein 20	NM_001134658 /// NM_153226	2.51024	2.85023	1.15338	2.02079	0.0019739	0.0541122
CBWD6	229804_x_at	CBWD6	COBW domain containing 1 /// COBW domain containing 2 /// COBW domain containing	NM_001085457 /// NM_001145355 /// NM_001145356 /// NM_018491 /// NM_172003 /// N	1.61766	2.31312	2.20592	2.02097	3.22427e-05	0.0107697
CBWD1	229804_x_at	CBWD1	COBW domain containing 1 /// COBW domain containing 2 /// COBW domain containing	NM_001085457 /// NM_001145355 /// NM_001145356 /// NM_018491 /// NM_172003 /// N	1.61766	2.31312	2.20592	2.02097	3.22427e-05	0.0107697
CBWD2	229804_x_at	CBWD2	COBW domain containing 1 /// COBW domain containing 2 /// COBW domain containing	NM_001085457 /// NM_001145355 /// NM_001145356 /// NM_018491 /// NM_172003 /// N	1.61766	2.31312	2.20592	2.02097	3.22427e-05	0.0107697
CBWD3	229804_x_at	CBWD3	COBW domain containing 1 /// COBW domain containing 2 /// COBW domain containing	NM_001085457 /// NM_001145355 /// NM_001145356 /// NM_018491 /// NM_172003 /// N	1.61766	2.31312	2.20592	2.02097	3.22427e-05	0.0107697
MOSPD2	221895_at	MOSPD2	motile sperm domain containing 2	NM_001177475 /// NM_152581	1.87778	2.29309	1.92545	2.02402	8.01258e-06	0.0067013
CXCR7	212977_at	CXCR7	chemokine (C-X-C motif) receptor 7	NM_020311	1.98589	1.40892	2.98594	2.02912	0.000508825	0.0293927
ABAT	209459_s_at	ABAT	4-aminobutyrate aminotransferase	NM_000663 /// NM_001127448 /// NM_020686	1.63302	2.13158	2.43555	2.03906	3.44964e-05	0.0110016
PAPLN	226435_at	PAPLN	papilin, proteoglycan-like sulfated glycoprotein	NM_173462	2.51611	1.89888	1.79703	2.04768	2.23652e-05	0.00954995
FBN1	202766_s_at	FBN1	fibrillin 1	NM_000138	1.92587	1.13454	3.94946	2.05114	0.00584484	0.0888575
HIST1H4H	232035_at	HIST1H4H	histone cluster 1, H4h	NM_003543	2.19076	2.19068	1.82507	2.06135	6.31416e-06	0.00646677
PAPPA	228128_x_at	PAPPA	pregnancy-associated plasma protein A, pappalysin 1	NM_002581	2.68989	2.52673	1.29263	2.06343	0.000643312	0.0324327
HEG1	213069_at	HEG1	HEG homolog 1 (zebrafish)	NM_020733	1.78529	2.03479	2.44534	2.07103	1.36648e-05	0.0082544
ITPRIPL2	227792_at	ITPRIPL2	inositol 1,4,5-triphosphate receptor interacting protein-like 2	NM_001034841 /// NR_028028	2.23398	2.30472	1.83917	2.11566	6.22229e-06	0.00646677
INPP5A	203006_at	INPP5A	inositol polyphosphate-5-phosphatase, 40kDa	NM_005539	2.43533	2.30623	1.68792	2.11643	2.16704e-05	0.00948249
XIST	224590_at	XIST	X (inactive)-specific transcript (non-protein coding)	NR_001564	2.19298	2.23538	1.94216	2.11945	3.28202e-06	0.00559355
C1orf97	224444_s_at	C1orf97	chromosome 1 open reading frame 97	NR_026761	1.8671	2.22957	2.37174	2.14529	5.58835e-06	0.00644378
GPR137B	204137_at	GPR137B	G protein-coupled receptor 137B	NM_003272	2.16069	2.41614	1.9113	2.15284	4.85904e-06	0.00644378
ABCC4	203196_at	ABCC4	ATP-binding cassette, sub-family C (CFTR/MRP), member 4	NM_001105515 /// NM_005845	2.2183	2.40497	1.87885	2.15618	5.46187e-06	0.00644378
RHOU	223168_at	RHOU	ras homolog gene family, member U	NM_021205	1.8366	1.99027	2.79543	2.17	2.63075e-05	0.0102135
RBPJ	207785_s_at	RBPJ	recombination signal binding protein for immunoglobulin kappa J region	NM_005349 /// NM_015874 /// NM_203283 /// NM_203284	2.06031	2.19969	2.33654	2.19595	2.01534e-06	0.00396153
ZNF585A	229794_at	ZNF585A	zinc finger protein 585A	NM_152655 /// NM_199126	2.55764	2.24688	1.87103	2.20716	7.25248e-06	0.0067013
SUSD5	214954_at	SUSD5	sushi domain containing 5	NM_015551	1.74273	2.23755	2.81925	2.22354	2.83773e-05	0.0106089
LONRF1	226038_at	LONRF1	LON peptidase N-terminal domain and ring finger 1	NM_152271	2.27686	2.64075	1.8554	2.23445	9.12586e-06	0.00670357
FAM3C	201889_at	FAM3C	family with sequence similarity 3, member C	NM_001040020 /// NM_014888	1.82304	2.55024	2.41053	2.23785	9.40024e-06	0.00670357
CLGN	205830_at	CLGN	calmegin	NM_001130675 /// NM_004362	3.25767	2.76613	1.26174	2.24862	0.00100014	0.0401108
UNKL	229908_s_at	UNKL	unkempt homolog (Drosophila)-like	NM_001037125 /// NM_023076	2.07066	2.68534	2.04653	2.24927	5.74216e-06	0.00644378
FLRT3	222853_at	FLRT3	fibronectin leucine rich transmembrane protein 3	NM_013281 /// NM_198391	1.85059	2.24629	2.91189	2.29607	1.70502e-05	0.00849005
ERP44	208959_s_at	ERP44	endoplasmic reticulum protein 44	NM_015051	2.29029	2.56502	2.47658	2.4412	7.38464e-07	0.00197423
FAM82A1	235349_at	FAM82A1	family with sequence similarity 82, member A1	NM_001170791 /// NM_001170792 /// NM_001170793 /// NM_144713	2.20594	2.65982	2.51841	2.4539	1.09856e-06	0.00269658
C5orf41	238476_at	C5orf41	chromosome 5 open reading frame 41	NM_001168393 /// NM_001168394 /// NM_153607	2.36743	2.45459	2.56425	2.46078	5.98104e-07	0.0019521
ROBO1	213194_at	ROBO1	roundabout, axon guidance receptor, homolog 1 (Drosophila)	NM_001145845 /// NM_002941 /// NM_133631	2.45146	2.89513	2.10541	2.46306	2.86365e-06	0.00509899
CCNG1	208796_s_at	CCNG1	cyclin G1	NM_004060 /// NM_199246	2.56522	2.70867	2.44037	2.56906	4.58842e-07	0.00180034
FMN2	223618_at	FMN2	formin 2	NM_020066	2.77544	2.11328	2.98826	2.59758	2.78565e-06	0.00509899
RECK	205407_at	RECK	reversion-inducing-cysteine-rich protein with kazal motifs	NM_021111	2.92408	2.48326	2.48178	2.62175	6.25024e-07	0.0019521
FAM19A2	241399_at	FAM19A2	family with sequence similarity 19 (chemokine (C-C motif)-like), member A2	NM_178539	2.20661	3.35132	2.56711	2.66765	3.79378e-06	0.00560744
ZNF117	235408_x_at	ZNF117	zinc finger protein 117	NM_015852	4.59369	2.70343	1.9165	2.87648	7.86055e-05	0.0157893
GABPB1	204618_s_at	GABPB1	GA binding protein transcription factor, beta subunit 1	NM_002041 /// NM_005254 /// NM_016654 /// NM_016655 /// NM_181427	3.65019	3.84076	2.86597	3.42504	2.54818e-07	0.00111132
GAPDH	213453_x_at	GAPDH	glyceraldehyde-3-phosphate dehydrogenase	NM_002046	8.39872	9.0963	8.08387	8.51592	8.47207e-10	1.83368e-05

## Sheet: microarrays_ChIP-seq
Gene_Name	Probeset	Genes_Affy	Description	RefSeq_Affy	FC_1	FC_2	FC_3	Average FC	P value	Q value
GABPA	227428_at	GABPA	GA binding protein transcription factor, alpha subunit 60kDa	NM_002040	0.180969	0.196055	0.286622	-4.61534	2.40321e-07	0.00111132
DSCC1	219000_s_at	DSCC1	defective in sister chromatid cohesion 1 homolog (S. cerevisiae)	NM_024094	0.320991	0.443587	0.47859	-2.44824	7.56565e-06	0.0067013
FLJ10038	205510_s_at	FLJ10038	hypothetical protein FLJ10038	NR_026891	0.390581	0.468778	0.418178	-2.35498	1.48574e-06	0.00324679
GINS1	206102_at	GINS1	GINS complex subunit 1 (Psf1 homolog)	NM_021067	0.411628	0.684479	0.459159	-1.97721	0.000135717	0.0188769
TYMS	1554696_s_at	TYMS	thymidylate synthetase	NM_001071	0.530962	0.707062	0.360142	-1.94839	0.000451098	0.0276279
NUDT15	219347_at	NUDT15	nudix (nucleoside diphosphate linked moiety X)-type motif 15	NM_018283	0.389127	0.487398	0.734518	-1.92904	0.000394833	0.0265605
DUSP6	208892_s_at	DUSP6	dual specificity phosphatase 6	NM_001946 /// NM_022652	0.433629	0.707145	0.475016	-1.90058	0.000180973	0.0209938
C14orf142	223273_at	C14orf142	chromosome 14 open reading frame 142	NM_032490	0.512961	0.51119	0.555751	-1.90015	8.02566e-06	0.0067013
LIPG	219181_at	LIPG	lipase, endothelial	NM_006033	0.485177	0.69511	0.469088	-1.84897	0.00012417	0.0182302
ATP6V0A2	229572_at	ATP6V0A2	ATPase, H+ transporting, lysosomal V0 subunit a2	NM_012463	0.457509	0.502683	0.713663	-1.82643	0.000185587	0.0211351
GPR180	231871_at	GPR180	G protein-coupled receptor 180	NM_180989	0.414003	0.518463	0.808546	-1.79277	0.00108176	0.0413071
C11orf82	228281_at	C11orf82	chromosome 11 open reading frame 82	NM_145018	0.551173	0.729404	0.434205	-1.7893	0.000348322	0.0257599
ACBD5	1568877_a_at	ACBD5	acyl-CoA binding domain containing 5	NM_001042473 /// NM_145698 /// NR_024150	0.592796	0.415984	0.711271	-1.78646	0.00043265	0.0271436
KBTBD8	239835_at	KBTBD8	kelch repeat and BTB (POZ) domain containing 8	NM_032505	0.565894	0.534758	0.592494	-1.7734	1.90833e-05	0.00901196
DOCK10	219279_at	DOCK10	dedicator of cytokinesis 10	NM_014689	1	0.408965	0.441098	-1.76981	0.00670552	0.0945402
UBA5	218289_s_at	UBA5	ubiquitin-like modifier activating enzyme 5	NM_024818 /// NM_198329	0.493708	0.601418	0.616263	-1.76138	4.73875e-05	0.0129109
ZNF823	229732_at	ZNF823	zinc finger protein 823	NM_001080493	0.773382	0.485589	0.488144	-1.76034	0.000470723	0.0284487
GJB2	223278_at	GJB2	gap junction protein, beta 2, 26kDa	NM_004004	0.703487	0.50585	0.531703	-1.74188	0.000130527	0.018724
USP11	208723_at	USP11	ubiquitin specific peptidase 11	NM_004651	0.694231	0.535083	0.517014	-1.7334	0.00010652	0.0169839
TCEB3	202818_s_at	TCEB3	transcription elongation factor B (SIII), polypeptide 3 (110kDa, elongin A)	NM_003198	0.511226	0.528734	0.749424	-1.7027	0.000298246	0.0245243
CDC6	203967_at	CDC6	cell division cycle 6 homolog (S. cerevisiae)	NM_001254	0.560482	0.864627	0.418943	-1.70145	0.00256127	0.0608854
KIF14	236641_at	KIF14	kinesin family member 14	NM_014875	0.555815	0.81484	0.456513	-1.69113	0.00111461	0.0418759
GINS2	221521_s_at	GINS2	GINS complex subunit 2 (Psf2 homolog)	NM_016095	0.610517	0.706721	0.48286	-1.68685	0.000246176	0.0229899
ARL2BP	202092_s_at	ARL2BP	ADP-ribosylation factor-like 2 binding protein	NM_012106	0.430533	0.512539	0.945068	-1.68632	0.00482569	0.0815854
C14orf109	213246_at	C14orf109	chromosome 14 open reading frame 109	NM_001098621 /// NM_015676	0.590496	0.588732	0.600547	-1.68567	3.05866e-05	0.0107697
IER3	201631_s_at	IER3	immediate early response 3	NM_003897	0.617243	0.695818	0.488704	-1.68268	0.000208683	0.0219442
SYNCRIP	217833_at	SYNCRIP	synaptotagmin binding, cytoplasmic RNA interacting protein	NM_001159673 /// NM_001159674 /// NM_001159675 /// NM_001159676 /// NM_001159677	0.446097	0.643339	0.733022	-1.68141	0.000701756	0.0340656
MINPP1	209585_s_at	MINPP1	multiple inositol-polyphosphate phosphatase 1	NM_001178117 /// NM_001178118 /// NM_004897	0.526696	0.654377	0.610576	-1.68123	7.47011e-05	0.0155024
RRM2	209773_s_at	RRM2	ribonucleotide reductase M2	NM_001034 /// NM_001165931	0.523361	0.75931	0.530034	-1.68068	0.000348705	0.0257599
C9orf46	218992_at	C9orf46	chromosome 9 open reading frame 46	NM_018465	0.540608	0.584003	0.676716	-1.67275	8.36112e-05	0.0160737
TDP1	226044_at	TDP1	tyrosyl-DNA phosphodiesterase 1	NM_001008744 /// NM_018319	0.545068	0.639546	0.62456	-1.66227	6.37436e-05	0.0143592
STK38L	212565_at	STK38L	serine/threonine kinase 38 like	NM_015000	0.466121	0.553955	0.843373	-1.66215	0.00157419	0.048657
ANKRD44	228471_at	ANKRD44	ankyrin repeat domain 44	NM_153697	0.685197	0.508957	0.629954	-1.65729	0.000168934	0.0206253
CAMK2B	209956_s_at	CAMK2B	calcium/calmodulin-dependent protein kinase II beta	NM_001220 /// NM_172078 /// NM_172079 /// NM_172080 /// NM_172081 /// NM_172082	0.822618	0.596633	0.449323	-1.65518	0.00160231	0.0487275
C12orf57	224719_s_at	C12orf57	chromosome 12 open reading frame 57	NM_138425	0.598506	0.5928	0.623718	-1.65326	4.21299e-05	0.0118798
LMAN2	200805_at	LMAN2	lectin, mannose-binding 2	NM_006816	0.472784	0.540191	0.883967	-1.64228	0.00249277	0.0598706
DLGAP5	203764_at	DLGAP5	discs, large (Drosophila) homolog-associated protein 5	NM_001146015 /// NM_014750	0.572431	0.864005	0.461172	-1.63663	0.00226802	0.0575956
GNG2	224964_s_at	GNG2	guanine nucleotide binding protein (G protein), gamma 2	NM_053064	0.675283	0.759928	0.444628	-1.6365	0.0013831	0.0458188
PRR3	204795_at	PRR3	proline rich 3	NM_001077497 /// NM_025263	0.671418	0.559007	0.615446	-1.6298	8.9711e-05	0.0163248
RAD1	228535_at	RAD1	RAD1 homolog (S. pombe)	NM_002853 /// NR_026591	0.758521	0.576492	0.530521	-1.62747	0.000364687	0.0257941
NUBP1	203978_at	NUBP1	nucleotide binding protein 1 (MinD homolog, E. coli)	NM_002484	0.656155	0.689869	0.516961	-1.62277	0.000228483	0.0224707
DHRS7B	220690_s_at	DHRS7B	dehydrogenase/reductase (SDR family) member 7B	NM_015510	0.618527	0.634355	0.599358	-1.62017	5.67826e-05	0.0138377
GBA2	224627_at	GBA2	glucosidase, beta (bile acid) 2	NM_020944	0.576379	0.575558	0.709984	-1.61923	0.000144216	0.0190802
POP5	204839_at	POP5	processing of precursor 5, ribonuclease P/MRP subunit (S. cerevisiae)	NM_015918 /// NM_198202	0.607032	0.74209	0.534849	-1.60699	0.00030932	0.0247852
DUT	208955_at	DUT	deoxyuridine triphosphatase	NM_001025248 /// NM_001025249 /// NM_001948	0.581821	0.68319	0.608888	-1.60461	0.000101355	0.016902
AGPS	225108_at	AGPS	alkylglycerone phosphate synthase	NM_003659	0.614189	0.707965	0.557874	-1.60343	0.000163943	0.0203492
C4orf43	218513_at	C4orf43	chromosome 4 open reading frame 43	NM_018352	0.43135	0.662046	0.854556	-1.60022	0.00409086	0.0750559
TINF2	223776_x_at	TINF2	TERF1 (TRF1)-interacting nuclear factor 2	NM_001099274 /// NM_012461	0.489281	0.64676	0.778761	-1.59501	0.000973196	0.0395405
CDCA3	221436_s_at	CDCA3	cell division cycle associated 3	NM_031299	0.598808	0.819403	0.50662	-1.59042	0.00117242	0.042929
KIAA1430	230569_at	KIAA1430	KIAA1430	NM_020827	0.582957	0.761657	0.567323	-1.5834	0.000368253	0.0257941
MCM10	222962_s_at	MCM10	minichromosome maintenance complex component 10	NM_018518 /// NM_182751	0.567894	0.817329	0.546849	-1.57939	0.000931165	0.0386079
HK2	222305_at	HK2	hexokinase 2	NM_000189	0.687628	0.696705	0.532037	-1.57719	0.000331704	0.025411
MELK	204825_at	MELK	maternal embryonic leucine zipper kinase	NM_014791	0.559213	0.775326	0.589194	-1.57602	0.000477422	0.0287208
KIAA0317	202128_at	KIAA0317	KIAA0317	NM_001039479	0.524189	0.58917	0.827539	-1.57577	0.00120102	0.0432537
FEN1	204768_s_at	FEN1	flap structure-specific endonuclease 1	NM_004111	0.639684	0.82895	0.485855	-1.57157	0.0018977	0.0532428
TUSC3	235801_at	TUSC3	tumor suppressor candidate 3	NM_006765 /// NM_178234	0.549894	0.696995	0.674577	-1.56971	0.000252544	0.0232197
CDC20	202870_s_at	CDC20	cell division cycle 20 homolog (S. cerevisiae)	NM_001255	0.586627	0.775645	0.574251	-1.56417	0.000473236	0.0285127
MCM3	201555_at	MCM3	minichromosome maintenance complex component 3	NM_002388	0.616552	0.733511	0.581134	-1.56116	0.000247101	0.0230215
CDCA5	224753_at	CDCA5	cell division cycle associated 5	NM_080668	0.625605	0.766799	0.55281	-1.55647	0.000489684	0.0292138
RAC2	207419_s_at	RAC2	ras-related C3 botulinum toxin substrate 2 (rho family, small GTP binding protei	NM_002872	0.760185	0.561627	0.623454	-1.55457	0.000420723	0.0269201
C9orf140	225777_at	C9orf140	chromosome 9 open reading frame 140	NM_178448	0.690975	0.696661	0.559318	-1.54865	0.000292688	0.0243223
STK4	211085_s_at	STK4	serine/threonine kinase 4	NM_006282	0.581794	0.56354	0.823641	-1.54712	0.00104924	0.0408682
ZWILCH	218349_s_at	ZWILCH	Zwilch, kinetochore associated, homolog (Drosophila)	NM_017975 /// NR_003105	0.573212	0.715165	0.666158	-1.54141	0.000269397	0.0233456
PDSS1	220865_s_at	PDSS1	prenyl (decaprenyl) diphosphate synthase, subunit 1	NM_014317	0.623196	0.719887	0.615835	-1.53537	0.000207745	0.0219043
SH3KBP1	235692_at	SH3KBP1	SH3-domain kinase binding protein 1	NM_001024666 /// NM_031892	0.697068	0.703476	0.570668	-1.52885	0.000327881	0.0254045
RFC3	204127_at	RFC3	replication factor C (activator 1) 3, 38kDa	NM_002915 /// NM_181558	0.555092	0.869169	0.581039	-1.52797	0.00209658	0.0556011
RAD51	205024_s_at	RAD51	RAD51 homolog (RecA homolog, E. coli) (S. cerevisiae)	NM_001164269 /// NM_001164270 /// NM_002875 /// NM_133487	0.670321	0.841078	0.510589	-1.51448	0.00247528	0.0597658
ANTXR1	224694_at	ANTXR1	anthrax toxin receptor 1	NM_018153 /// NM_032208 /// NM_053034	0.577238	0.68896	0.726345	-1.51276	0.000398245	0.0266235
MEA1	218061_at	MEA1	male-enhanced antigen 1	NM_014623	0.551871	0.688774	0.759933	-1.51271	0.000735899	0.0347227
PIGM	223470_at	PIGM	phosphatidylinositol glycan anchor biosynthesis, class M	NM_145167	0.625806	0.633061	0.729821	-1.51228	0.000260932	0.0233456
EXOSC3	223490_s_at	EXOSC3	exosome component 3	NM_001002269 /// NM_016042	0.69293	0.796955	0.524241	-1.51164	0.00152482	0.0480387
ZNF697	227080_at	ZNF697	zinc finger protein 697	NM_001080470	0.791587	0.552554	0.669424	-1.50594	0.000995553	0.0399679
METTL11A	223369_at	METTL11A	methyltransferase like 11A	NM_014064	0.720037	0.731277	0.55874	-1.50355	0.000672626	0.0332691
CDCA8	221520_s_at	CDCA8	cell division cycle associated 8	NM_018101	0.712244	0.760363	0.546327	-1.50072	0.000978866	0.0395815
RNFT2	221909_at	RNFT2	ring finger protein, transmembrane 2	NM_001109903 /// NM_032814	0.609286	0.645008	0.756468	-1.49833	0.000417014	0.026858
SLC43A3	213113_s_at	SLC43A3	solute carrier family 43, member 3	NM_014096 /// NM_017611 /// NM_199329	0.646793	0.855214	0.538668	-1.4972	0.00230718	0.0577626
C7orf47	226434_at	C7orf47	chromosome 7 open reading frame 47	NM_145030	0.623809	0.661583	0.723791	-1.49595	0.000278319	0.0235778
FBXL14	213145_at	FBXL14	F-box and leucine-rich repeat protein 14	NM_152441	0.546863	0.710276	0.773433	-1.49311	0.00114718	0.0424361
EXO1	204603_at	EXO1	exonuclease 1	NM_003686 /// NM_006027 /// NM_130398	0.677116	0.900896	0.493484	-1.4921	0.00581475	0.0888114
NUF2	223381_at	NUF2	NUF2, NDC80 kinetochore complex component, homolog (S. cerevisiae)	NM_031423 /// NM_145697	0.672498	0.900606	0.497128	-1.49197	0.00555217	0.0867249
ACD	204617_s_at	ACD	adrenocortical dysplasia homolog (mouse)	NM_001082486 /// NM_001082487 /// NM_022914	0.659763	0.666901	0.684787	-1.49164	0.000201581	0.0215992
LARS	223888_s_at	LARS	leucyl-tRNA synthetase	NM_020117	0.540973	0.651765	0.854837	-1.49148	0.00234958	0.0581071
DNAJB5	212817_at	DNAJB5	DnaJ (Hsp40) homolog, subfamily B, member 5	NM_001135004 /// NM_001135005 /// NM_012266	0.693782	0.680506	0.640188	-1.49009	0.000227468	0.0224707
E2F5	221586_s_at	E2F5	E2F transcription factor 5, p130-binding	NM_001083588 /// NM_001083589 /// NM_001951	0.703028	0.677803	0.635598	-1.48909	0.000244547	0.0229899
PSRC1	201896_s_at	PSRC1	proline/serine-rich coiled-coil 1	NM_001005290 /// NM_001032290 /// NM_001032291 /// NM_032636	0.776134	0.790484	0.493926	-1.4888	0.00390641	0.0739761
PHC1	218338_at	PHC1	polyhomeotic homolog 1 (Drosophila)	NM_004426	0.683344	0.66132	0.672584	-1.48731	0.000210223	0.0219575
FAM82B	218549_s_at	FAM82B	family with sequence similarity 82, member B	NM_016033	0.647646	0.743062	0.631607	-1.48729	0.00035005	0.0257599
FANCM	1554277_s_at	FANCM	Fanconi anemia, complementation group M	NM_020937	0.72762	0.570576	0.732995	-1.48671	0.000712305	0.0343074
SMPD1	209420_s_at	SMPD1	sphingomyelin phosphodiesterase 1, acid lysosomal	NM_000543 /// NM_001007593 /// NR_027400	0.722733	0.57705	0.731041	-1.48578	0.000633909	0.0322907
MCM7	210983_s_at	MCM7	minichromosome maintenance complex component 7	NM_005916 /// NM_182776	0.730832	0.676571	0.616742	-1.48567	0.000346825	0.0257599
NUB1	1569030_s_at	NUB1	negative regulator of ubiquitin-like proteins 1	NM_016118	0.597016	0.710943	0.720831	-1.48406	0.000445961	0.0275464
TMEM154	238063_at	TMEM154	transmembrane protein 154	NM_152680	0.73306	0.802456	0.521598	-1.48263	0.00246235	0.0595443
SPRY4	221489_s_at	SPRY4	sprouty homolog 4 (Drosophila)	NM_001127496 /// NM_030964	0.690473	0.665591	0.671228	-1.47999	0.000230459	0.0224707
NASP	201970_s_at	NASP	nuclear autoantigenic sperm protein (histone-binding)	NM_002482 /// NM_152298 /// NM_172164	0.689058	0.807961	0.554822	-1.47936	0.00148462	0.0474083
LGALS8	210732_s_at	LGALS8	lectin, galactoside-binding, soluble, 8	NM_006499 /// NM_201543 /// NM_201544 /// NM_201545	0.602805	0.722581	0.709763	-1.47888	0.000443621	0.027445
CENPH	231772_x_at	CENPH	centromere protein H	NM_022909	0.574228	0.853199	0.632774	-1.47753	0.00194307	0.0536712
MND1	223700_at	MND1	meiotic nuclear divisions 1 homolog (S. cerevisiae)	NM_032117	0.583038	0.856338	0.62535	-1.47427	0.00196847	0.0540626
RACGAP1	222077_s_at	RACGAP1	Rac GTPase activating protein 1	NM_001126103 /// NM_001126104 /// NM_013277	0.595368	0.77131	0.681915	-1.4726	0.000695381	0.0338819
LOC728613	1569110_x_at	LOC728613	programmed cell death 6 pseudogene	NR_003713	0.85386	0.531837	0.691361	-1.47133	0.00315644	0.0667773
ESCO2	235588_at	ESCO2	establishment of cohesion 1 homolog 2 (S. cerevisiae)	NM_001017420	0.741967	0.633538	0.668779	-1.47069	0.000391447	0.0264759
LETM2	1552546_a_at	LETM2	leucine zipper-EF-hand containing transmembrane protein 2	NM_144652	0.666084	0.695572	0.67926	-1.47016	0.000260524	0.0233456
ACAT2	209608_s_at	ACAT2	acetyl-CoA acetyltransferase 2	NM_005891	0.556052	0.802529	0.705848	-1.46971	0.001586	0.0487275
HJURP	218726_at	HJURP	Holliday junction recognition protein	NM_018410	0.708112	0.808443	0.550568	-1.46942	0.00180533	0.0518549
SYS1	218094_s_at	SYS1	dysbindin (dystrobrevin binding protein 1) domain containing 2 /// SYS1 Golgi-lo	NM_001048221 /// NM_001048222 /// NM_001048223 /// NM_001048224 /// NM_001048225	0.792825	0.686577	0.584077	-1.46517	0.00104136	0.0406764
SYS1-DBNDD2	218094_s_at	SYS1-DBNDD2	dysbindin (dystrobrevin binding protein 1) domain containing 2 /// SYS1 Golgi-lo	NM_001048221 /// NM_001048222 /// NM_001048223 /// NM_001048224 /// NM_001048225	0.792825	0.686577	0.584077	-1.46517	0.00104136	0.0406764
PGP	222622_at	PGP	phosphoglycolate phosphatase	NM_001042371	0.704248	0.747135	0.605113	-1.46447	0.000582715	0.0311833
UCHL5	220083_x_at	UCHL5	ubiquitin carboxyl-terminal hydrolase L5	NM_015984	0.632284	0.864433	0.582851	-1.4642	0.00228474	0.05763
DHRS11	218756_s_at	DHRS11	dehydrogenase/reductase (SDR family) member 11	NM_024308	0.839316	0.538609	0.706927	-1.46266	0.00287453	0.0642438
ZNF511	225307_at	ZNF511	zinc finger protein 511	NM_145806	0.66481	0.781243	0.618629	-1.46006	0.00070281	0.0340714
C15orf23	225300_at	C15orf23	chromosome 15 open reading frame 23	NM_001142761 /// NM_001142762 /// NM_033286	0.717011	0.772301	0.583273	-1.45749	0.00102394	0.040414
GCH1	204224_s_at	GCH1	GTP cyclohydrolase 1	NM_000161 /// NM_001024024 /// NM_001024070 /// NM_001024071	0.708124	0.806697	0.567929	-1.45531	0.00163742	0.0491226
POLE3	208828_at	POLE3	polymerase (DNA directed), epsilon 3 (p17 subunit)	NM_017443 /// NR_027261	0.593176	0.721695	0.759827	-1.45405	0.000871387	0.0376
RAD51AP1	204146_at	RAD51AP1	RAD51 associated protein 1	NM_001130862 /// NM_006479	0.584198	0.958478	0.581416	-1.45364	0.00704038	0.09681
SEC23B	201583_s_at	SEC23B	Sec23 homolog B (S. cerevisiae)	NM_001172745 /// NM_001172746 /// NM_006363 /// NM_032985 /// NM_032986	0.587394	0.687716	0.806742	-1.45314	0.00129099	0.0443274
C14orf104	219166_at	C14orf104	chromosome 14 open reading frame 104	NM_001083908 /// NM_018139	0.696132	0.753051	0.622155	-1.45276	0.000573342	0.0309342
RFC2	1053_at	RFC2	replication factor C (activator 1) 2, 40kDa	NM_002914 /// NM_181471	0.741666	0.764466	0.578685	-1.44987	0.00123454	0.0436996
MAGEF1	218176_at	MAGEF1	melanoma antigen family F, 1	NM_022149	0.746324	0.643725	0.684729	-1.44861	0.000478722	0.0287549
TMEM223	220934_s_at	TMEM223	transmembrane protein 223	NM_001080501	0.670992	0.723064	0.678844	-1.44803	0.000369732	0.0257941
CKS2	204170_s_at	CKS2	CDC28 protein kinase regulatory subunit 2	NM_001827	0.70634	0.845089	0.553101	-1.44686	0.00292717	0.0645345
SRBD1	219055_at	SRBD1	S1 RNA binding domain 1	NM_018079	0.629775	0.825579	0.636075	-1.44605	0.00130309	0.0445998
RHOF	1554539_a_at	RHOF	ras homolog gene family, member F (in filopodia)	NM_019034	0.763266	0.69629	0.623866	-1.44482	0.000668071	0.0332187
ENSA	228852_at	ENSA	endosulfine alpha	NM_004436 /// NM_207042 /// NM_207043 /// NM_207044 /// NM_207045 /// NM_207046	0.676793	0.714755	0.685693	-1.44462	0.000363938	0.0257941
PSMC3IP	213951_s_at	PSMC3IP	PSMC3 interacting protein	NM_013290 /// NM_016556	0.687573	0.86901	0.555705	-1.44423	0.00348618	0.0702675
BCAN	223633_s_at	BCAN	brevican	NM_021948 /// NM_198427	0.724387	0.596779	0.770056	-1.44288	0.00102503	0.040414
DDX39	201584_s_at	DDX39	DEAD (Asp-Glu-Ala-Asp) box polypeptide 39	NM_005804	0.711565	0.771361	0.608923	-1.44101	0.00088636	0.03783
FKBP15	76897_s_at	FKBP15	FK506 binding protein 15, 133kDa	NM_015258	0.760597	0.63937	0.688636	-1.44002	0.000605783	0.0316809
BLM	205733_at	BLM	Bloom syndrome, RecQ helicase-like	NM_000057	0.757016	0.86226	0.51532	-1.43789	0.00650511	0.0932566
TMEM9B	218065_s_at	TMEM9B	TMEM9 domain family, member B	NM_020644	0.626806	0.682507	0.787732	-1.437	0.000875608	0.037637
KIF20A	218755_at	KIF20A	kinesin family member 20A	NM_005733	0.638213	0.901971	0.587216	-1.43563	0.0040233	0.0747539
PHF14	204525_at	PHF14	PHD finger protein 14	NM_001007157 /// NM_014660 /// NR_033435 /// NR_033436	0.642119	0.876428	0.601237	-1.43507	0.00284762	0.0639469
PLK4	204887_s_at	PLK4	polo-like kinase 4 (Drosophila)	NM_014264	0.657422	0.835856	0.616829	-1.43423	0.00163781	0.0491226
SH2B3	203320_at	SH2B3	SH2B adaptor protein 3	NM_005475	0.745733	0.697797	0.651554	-1.4341	0.000537416	0.03018
ZNF641	226509_at	ZNF641	zinc finger protein 641	NM_001172681 /// NM_001172682 /// NM_152320	0.69168	0.685519	0.716765	-1.43296	0.000413527	0.026858
MAD2L1	1554768_a_at	MAD2L1	MAD2 mitotic arrest deficient-like 1 (yeast)	NM_002358	0.670724	0.890565	0.570802	-1.43142	0.00407439	0.0748535
ITPA	209171_at	ITPA	inosine triphosphatase (nucleoside triphosphate pyrophosphatase)	NM_033453 /// NM_181493	0.774195	0.623422	0.707567	-1.43064	0.00087124	0.0376
CYP27B1	205676_at	CYP27B1	cytochrome P450, family 27, subfamily B, polypeptide 1	NM_000785	0.741393	0.680359	0.679822	-1.42869	0.00050031	0.0292611
NOLC1	211949_s_at	NOLC1	nucleolar and coiled-body phosphoprotein 1	NM_004741	0.574544	0.699402	0.860548	-1.4247	0.00322739	0.067658
ASB1	212819_at	ASB1	ankyrin repeat and SOCS box-containing 1	NM_001040445	0.6704	0.927069	0.557946	-1.42338	0.00663962	0.0940127
FLI1	204236_at	FLI1	Friend leukemia virus integration 1	NM_001167681 /// NM_002017	0.735934	0.844334	0.56231	-1.41979	0.00363354	0.0717668
NUDC	201173_x_at	NUDC	nuclear distribution gene C homolog (A. nidulans)	NM_006600	0.709275	0.74635	0.663421	-1.4174	0.000619423	0.0319804
TMEM88	229452_at	TMEM88	transmembrane protein 88	NM_203411	0.763458	0.535073	0.860493	-1.41694	0.0062877	0.0919724
TFB1M	219169_s_at	TFB1M	transcription factor B1, mitochondrial	NM_016020	0.640964	0.723921	0.758382	-1.41637	0.000811247	0.0362987
ANKHD1	219081_at	ANKHD1	ankyrin repeat and KH domain containing 1	NM_017747 /// NM_017978 /// NM_024668	0.669711	0.765698	0.687454	-1.41559	0.00070161	0.0340656
C21orf59	218123_at	C21orf59	chromosome 21 open reading frame 59	NM_021254	0.707208	0.829924	0.600796	-1.41543	0.0020801	0.0554641
EIF2B2	202461_at	EIF2B2	eukaryotic translation initiation factor 2B, subunit 2 beta, 39kDa	NM_014239	0.667928	0.816215	0.650447	-1.41285	0.00131353	0.0447576
FUT11	238551_at	FUT11	fucosyltransferase 11 (alpha (1,3) fucosyltransferase)	NM_173540	0.779935	0.657792	0.696946	-1.40891	0.000891353	0.0378428
TMEM136	1554076_s_at	TMEM136	transmembrane protein 136	NM_174926	0.65837	0.646783	0.839969	-1.40876	0.00183472	0.052223
USP1	202412_s_at	USP1	ubiquitin specific peptidase 1	NM_001017415 /// NM_001017416 /// NM_003368	0.613616	0.803608	0.725393	-1.40873	0.00161285	0.0487596
DHFR	202533_s_at	DHFR	dihydrofolate reductase	NM_000791	0.744372	0.76065	0.632042	-1.40851	0.00105225	0.0408969
ATP8B2	226771_at	ATP8B2	ATPase, class I, type 8B, member 2	NM_001005855 /// NM_020452	0.776979	0.751709	0.613511	-1.4079	0.00146554	0.0471722
FAM54A	234944_s_at	FAM54A	family with sequence similarity 54, member A	NM_001099286 /// NM_138419	0.732656	0.890646	0.552354	-1.40516	0.00655899	0.0935507
NSMCE4A	219067_s_at	NSMCE4A	non-SMC element 4 homolog A (S. cerevisiae)	NM_001167865 /// NM_017615	0.644679	0.831157	0.672705	-1.40513	0.00168506	0.0500141
C13orf37	225578_at	C13orf37	chromosome 13 open reading frame 37	NM_001071775	0.645616	0.877502	0.636912	-1.40464	0.00308171	0.0659448
CTDSPL2	239133_at	CTDSPL2	CTD (carboxy-terminal domain, RNA polymerase II, polypeptide A) small phosphatas	NM_016396	0.662153	0.789829	0.690802	-1.40406	0.00100582	0.0402288
LSM5	211747_s_at	LSM5	LSM5 homolog, U6 small nuclear RNA associated (S. cerevisiae)	NM_001130710 /// NM_001139499 /// NM_012322 /// NR_024466	0.629033	0.829252	0.694237	-1.40293	0.00182299	0.0521159
FIS1	218034_at	FIS1	fission 1 (mitochondrial outer membrane) homolog (S. cerevisiae)	NM_016068	0.706713	0.665322	0.770706	-1.40259	0.000853712	0.0372428
STUB1	233049_x_at	STUB1	STIP1 homology and U-box containing protein 1	NM_005861	0.706788	0.697583	0.735618	-1.40224	0.000627669	0.0321494
AK2	208967_s_at	AK2	adenylate kinase 2	NM_001625 /// NM_013411	0.662493	0.760764	0.719744	-1.40214	0.000826246	0.0364953
ZNF750	219995_s_at	ZNF750	zinc finger protein 750	NM_024702	0.761955	0.674703	0.710879	-1.39869	0.000804922	0.0362058
NT5C	219214_s_at	NT5C	5', 3'-nucleotidase, cytosolic	NM_014595	0.77381	0.703157	0.673423	-1.39747	0.000891486	0.0378428
ARHGEF1	203055_s_at	ARHGEF1	Rho guanine nucleotide exchange factor (GEF) 1	NM_004706 /// NM_198977 /// NM_199002	0.683608	0.711802	0.753592	-1.39712	0.000752978	0.0349109
CARS2	218153_at	CARS2	cysteinyl-tRNA synthetase 2, mitochondrial (putative)	NM_024537	0.589966	0.668922	0.929778	-1.39683	0.00674085	0.09497
GSTO1	1557915_s_at	GSTO1	glutathione S-transferase omega 1	NM_004832	0.715793	0.736014	0.69885	-1.39522	0.000685887	0.0336703
MDFIC	217599_s_at	MDFIC	MyoD family inhibitor domain containing	NM_001166345 /// NM_001166346 /// NM_199072	0.851764	0.63832	0.682463	-1.39162	0.0024247	0.0589124
AFAP1L1	226955_at	AFAP1L1	actin filament associated protein 1-like 1	NM_001146337 /// NM_152406	0.777354	0.787762	0.606601	-1.39111	0.00232268	0.0578796
GSG2	223759_s_at	GSG2	germ cell associated 2 (haspin)	NM_031965	0.654175	0.910416	0.623725	-1.3911	0.00500249	0.0827482
RFC4	204023_at	RFC4	replication factor C (activator 1) 4, 37kDa	NM_002916 /// NM_181573	0.687145	0.794882	0.681621	-1.39008	0.00114233	0.0423894
SPC24	235572_at	SPC24	SPC24, NDC80 kinetochore complex component, homolog (S. cerevisiae)	NM_182513	0.681623	0.876048	0.624788	-1.38909	0.00344969	0.0699263
GGCT	215380_s_at	GGCT	gamma-glutamylcyclotransferase	NM_024051	0.663045	0.826839	0.6807	-1.38895	0.00170578	0.0503052
GUCY1B3	203817_at	GUCY1B3	guanylate cyclase 1, soluble, beta 3	NM_000857	0.644992	0.828313	0.700103	-1.38792	0.00188399	0.0531397
ADSL	210250_x_at	ADSL	adenylosuccinate lyase	NM_000026 /// NM_001123378	0.709529	0.735463	0.718275	-1.38692	0.000751031	0.0349109
OPA1	241027_at	OPA1	optic atrophy 1 (autosomal dominant)	NM_015560 /// NM_130831 /// NM_130832 /// NM_130833 /// NM_130834 /// NM_130835	0.799765	0.693866	0.676229	-1.3864	0.00124907	0.0437574
PIH1D1	217872_at	PIH1D1	PIH1 domain containing 1	NM_017916	0.772617	0.682964	0.711699	-1.386	0.000969616	0.0395336
AHSA1	201491_at	AHSA1	AHA1, activator of heat shock 90kDa protein ATPase homolog 1 (yeast)	NM_012111	0.717627	0.749165	0.700493	-1.3847	0.000820203	0.036354
YRDC	222703_s_at	YRDC	yrdC domain containing (E. coli)	NM_024640	0.829628	0.748051	0.608593	-1.38341	0.00293701	0.0646143
SRM	201516_at	SRM	spermidine synthase	NM_003132	0.757684	0.810583	0.615297	-1.38315	0.00245784	0.0595443
SKP2	210567_s_at	SKP2	S-phase kinase-associated protein 2 (p45)	NM_005983 /// NM_032637	0.840079	0.693853	0.649179	-1.38262	0.00218639	0.0567551
ATP5G1	208972_s_at	ATP5G1	ATP synthase, H+ transporting, mitochondrial F0 complex, subunit C1 (subunit 9)	NM_001002027 /// NM_005175	0.665029	0.694769	0.82084	-1.38153	0.00168063	0.0499768
ARL6IP4	218216_x_at	ARL6IP4	ADP-ribosylation-like factor 6 interacting protein 4	NM_001002251 /// NM_001002252 /// NM_016638 /// NM_018694	0.799288	0.65591	0.724262	-1.38097	0.00147306	0.0472427
CHCHD4	229595_at	CHCHD4	coiled-coil-helix-coiled-coil-helix domain containing 4	NM_001098502 /// NM_144636	0.736607	0.78348	0.66296	-1.37743	0.00132855	0.0449533
LSM1	203534_at	LSM1	LSM1 homolog, U6 small nuclear RNA associated (S. cerevisiae)	NM_014462	0.693374	0.69134	0.798478	-1.37727	0.00130434	0.0446036
INO80C	229582_at	INO80C	INO80 complex subunit C	NM_001098817 /// NM_194281	0.758144	0.816573	0.619235	-1.37656	0.0026612	0.0618366
OSBPL7	227946_at	OSBPL7	oxysterol binding protein-like 7	NM_145798	0.814688	0.631153	0.748147	-1.37498	0.00230294	0.0577626
EIF4E2	226734_at	EIF4E2	eukaryotic translation initiation factor 4E family member 2	NM_004846	0.68798	0.772447	0.728114	-1.37227	0.00113136	0.0421412
UBE2M	203109_at	UBE2M	ubiquitin-conjugating enzyme E2M (UBC12 homolog, yeast)	NM_003969	0.68965	0.755728	0.743328	-1.37174	0.00107011	0.0410801
DKC1	216212_s_at	DKC1	dyskeratosis congenita 1, dyskerin	NM_001142463 /// NM_001363	0.762503	0.802646	0.634025	-1.37102	0.00225871	0.057491
GAR1	219110_at	GAR1	GAR1 ribonucleoprotein homolog (yeast)	NM_018983 /// NM_032993	0.664754	0.744818	0.784169	-1.37077	0.00145981	0.0471059
MCM5	216237_s_at	MCM5	minichromosome maintenance complex component 5	NM_006739	0.727681	0.829237	0.643446	-1.37071	0.00234633	0.0581071
ASF1B	218115_at	ASF1B	ASF1 anti-silencing function 1 homolog B (S. cerevisiae)	NM_018154	0.697422	0.811837	0.686433	-1.37029	0.00159584	0.0487275
TRAPPC4	217958_at	TRAPPC4	trafficking protein particle complex 4	NM_016146	0.753681	0.73686	0.699906	-1.37021	0.00102721	0.040452
CCT2	201946_s_at	CCT2	chaperonin containing TCP1, subunit 2 (beta)	NM_006431	0.709058	0.919186	0.596926	-1.36983	0.00742274	0.0991351
PAK1IP1	218886_at	PAK1IP1	PAK1 interacting protein 1	NM_017906	0.615587	0.886213	0.71441	-1.36901	0.00489395	0.0819406
MPV17	203466_at	MPV17	MpV17 mitochondrial inner membrane protein	NM_002437	0.736257	0.724796	0.730742	-1.36876	0.000954449	0.0392004
CDK4	202246_s_at	CDK4	cyclin-dependent kinase 4	NM_000075	0.700225	0.735721	0.757059	-1.36869	0.00105878	0.0409468
RAD23A	201039_s_at	RAD23A	RAD23 homolog A (S. cerevisiae)	NM_005053	0.720079	0.67933	0.8013	-1.36638	0.00153983	0.0482324
PSME3	200987_x_at	PSME3	proteasome (prosome, macropain) activator subunit 3 (PA28 gamma; Ki)	NM_005789 /// NM_176863	0.734015	0.772083	0.694377	-1.36462	0.00122	0.0436074
RPP40	213427_at	RPP40	ribonuclease P/MRP 40kDa subunit	NM_006638	0.696192	0.780888	0.724037	-1.3645	0.00126937	0.0438666
HBEGF	203821_at	HBEGF	heparin-binding EGF-like growth factor	NM_001945	0.789721	0.833671	0.598079	-1.36434	0.00487238	0.0818924
FAM119A	235177_at	FAM119A	family with sequence similarity 119, member A	NM_001127395 /// NM_145280	0.785826	0.830417	0.604405	-1.36359	0.00442066	0.0777541
GDAP1	226271_at	GDAP1	ganglioside-induced differentiation-associated protein 1	NM_001040875 /// NM_018972	0.739464	0.703745	0.759088	-1.36288	0.00114572	0.0424349
FANCI	223785_at	FANCI	Fanconi anemia, complementation group I	NM_001113378 /// NM_018193	0.803402	0.767909	0.642363	-1.36142	0.00240517	0.0586947
TRIP13	204033_at	TRIP13	thyroid hormone receptor interactor 13	NM_001166260 /// NM_004237	0.789484	0.837272	0.599782	-1.36123	0.00506372	0.0830044
C6orf153	225788_at	C6orf153	chromosome 6 open reading frame 153	NM_033112	0.678009	0.749181	0.784718	-1.35881	0.0015769	0.048663
DCTPP1	218069_at	DCTPP1	dCTP pyrophosphatase 1	NM_024096	0.729555	0.769671	0.710125	-1.35863	0.00123595	0.0436996
SEMA3A	244849_at	SEMA3A	sema domain, immunoglobulin domain (Ig), short basic domain, secreted, (semaphor	NM_006080	0.693071	0.661355	0.870781	-1.35819	0.00357316	0.0712066
GINS3	45633_at	GINS3	GINS complex subunit 3 (Psf3 homolog)	NM_001126129 /// NM_001126130 /// NM_022770	0.679116	0.838294	0.702057	-1.35757	0.0023923	0.0586824
PDS5A	213983_s_at	PDS5A	PDS5, regulator of cohesion maintenance, homolog A (S. cerevisiae)	NM_001100399 /// NM_001100400 /// NM_015200	0.696378	0.871637	0.65936	-1.35696	0.00366631	0.0718301
RAD54L	204558_at	RAD54L	RAD54-like (S. cerevisiae)	NM_001142548 /// NM_003579	0.74718	0.856248	0.627165	-1.35581	0.00412276	0.0753837
ARHGAP25	38149_at	ARHGAP25	Rho GTPase activating protein 25	NM_001007231 /// NM_001166276 /// NM_001166277 /// NM_014882	0.751336	0.751038	0.711882	-1.35529	0.0012378	0.0436996
MED8	213696_s_at	MED8	mediator complex subunit 8	NM_052877 /// NM_201542	0.792549	0.721852	0.702806	-1.35486	0.00151433	0.0479006
SLC25A14	204587_at	SLC25A14	solute carrier family 25 (mitochondrial carrier, brain), member 14	NM_003951 /// NM_022810	0.758781	0.821989	0.64463	-1.35483	0.00281307	0.0636317
NNT	244531_at	NNT	Nicotinamide nucleotide transhydrogenase	NM_012343 /// NM_182977	0.725065	0.699288	0.794465	-1.35404	0.00156586	0.0485517
PDE4DIP	212392_s_at	PDE4DIP	phosphodiesterase 4D interacting protein	NM_001002810 /// NM_001002811 /// NM_001002812 /// NM_014644 /// NM_022359	0.72661	0.796356	0.696355	-1.3539	0.00160581	0.0487275
APPL1	222538_s_at	APPL1	adaptor protein, phosphotyrosine interaction, PH domain and leucine zipper conta	NM_012096	0.843052	0.711504	0.673193	-1.35293	0.00267478	0.0620268
TIMM10	218408_at	TIMM10	translocase of inner mitochondrial membrane 10 homolog (yeast)	NM_012456	0.823887	0.729365	0.671982	-1.35293	0.00226715	0.0575956
OGDH	1554152_a_at	OGDH	oxoglutarate (alpha-ketoglutarate) dehydrogenase (lipoamide)	NM_001003941 /// NM_001165036 /// NM_002541	0.760402	0.747051	0.71303	-1.35155	0.00132126	0.0447914
TUBB2C	208977_x_at	TUBB2C	tubulin, beta 2C	NM_006088	0.659627	0.915111	0.671762	-1.35105	0.00621777	0.0915465
PSMD13	201232_s_at	PSMD13	proteasome (prosome, macropain) 26S subunit, non-ATPase, 13	NM_002817 /// NM_175932	0.703044	0.737311	0.78625	-1.34876	0.00157348	0.048657
WDR4	226882_x_at	WDR4	WD repeat domain 4	NM_018669 /// NM_033661	0.728258	0.764071	0.732511	-1.34872	0.00134064	0.0451626
SLC30A7	226217_at	SLC30A7	solute carrier family 30 (zinc transporter), member 7	NM_001144884 /// NM_133496	0.732316	0.852504	0.653483	-1.34831	0.00345464	0.0699365
SNRPB	208821_at	SNRPB	small nuclear ribonucleoprotein polypeptides B and B1	NM_003091 /// NM_198216	0.784366	0.7822	0.667968	-1.34627	0.00223243	0.0571557
CIAO1	203536_s_at	CIAO1	cytosolic iron-sulfur protein assembly 1 homolog (S. cerevisiae)	NM_004804	0.819597	0.730644	0.686303	-1.34499	0.00223044	0.0571557
THUMPD3	225730_s_at	THUMPD3	THUMP domain containing 3	NM_001114092 /// NM_015453	0.66095	0.679006	0.916997	-1.3444	0.00659916	0.0937327
HSD17B1	228595_at	HSD17B1	hydroxysteroid (17-beta) dehydrogenase 1	NM_000413	0.867474	0.668381	0.710182	-1.34416	0.00379812	0.0729419
AKT1	207163_s_at	AKT1	v-akt murine thymoma viral oncogene homolog 1	NM_001014431 /// NM_001014432 /// NM_005163	0.719206	0.746695	0.767068	-1.34397	0.00147597	0.0472975
EXOSC4	218695_at	EXOSC4	exosome component 4	NM_019037	0.739107	0.806698	0.693352	-1.34242	0.00203061	0.0548153
MRPS16	222499_at	MRPS16	mitochondrial ribosomal protein S16	NM_016065	0.620977	0.777159	0.856697	-1.34231	0.00552138	0.0865464
OCIAD2	225314_at	OCIAD2	OCIA domain containing 2	NM_001014446 /// NM_152398	0.784902	0.758312	0.695282	-1.34191	0.00182723	0.0521611
ZFP64	218968_s_at	ZFP64	zinc finger protein 64 homolog (mouse)	NM_018197 /// NM_022088 /// NM_199426 /// NM_199427	0.714728	0.787459	0.735625	-1.34172	0.00167644	0.0498901
KIAA1958	230166_at	KIAA1958	KIAA1958	NM_133465	0.81961	0.741987	0.682079	-1.34087	0.00241702	0.0588107
RIOK1	224450_s_at	RIOK1	RIO kinase 1 (yeast)	NM_031480 /// NM_153005	0.700386	0.824787	0.722203	-1.3383	0.00238872	0.0586312
C8orf40	225534_at	C8orf40	chromosome 8 open reading frame 40	NM_001135674 /// NM_001135675 /// NM_001135676 /// NM_138436	0.701005	0.703241	0.846689	-1.33806	0.00298625	0.065036
C6orf1	226306_at	C6orf1	chromosome 6 open reading frame 1	NM_001008703 /// NM_001008704 /// NM_178508	0.644352	0.734352	0.883411	-1.33743	0.00545466	0.0859706
EP400NL	229892_at	EP400NL	EP400 N-terminal like	NR_003290	0.79906	0.73817	0.708805	-1.33735	0.00193573	0.0536477
ARMC9	219637_at	ARMC9	armadillo repeat containing 9	NM_025139	0.728395	0.793564	0.726039	-1.33566	0.00184661	0.0523715
CCDC82	1554785_at	CCDC82	coiled-coil domain containing 82	NM_024725	0.870808	0.701399	0.68712	-1.33565	0.00402794	0.0747539
COQ3	223515_s_at	COQ3	coenzyme Q3 homolog, methyltransferase (S. cerevisiae)	NM_017421	0.665803	0.898719	0.702825	-1.33473	0.00575369	0.0884074
C1orf86	229113_s_at	C1orf86	chromosome 1 open reading frame 86	NM_001146310 /// NM_182533	0.796523	0.701766	0.752454	-1.33468	0.0020547	0.0551564
TNPO3	214550_s_at	TNPO3	transportin 3	NM_012470	0.703174	0.697504	0.861244	-1.33277	0.00366474	0.0718301
FAM120AOS	225395_s_at	FAM120AOS	family with sequence similarity 120A opposite strand	NM_198841	0.635839	0.739941	0.90034	-1.33153	0.00716697	0.0973711
C4orf27	218646_at	C4orf27	chromosome 4 open reading frame 27	NM_017867	0.804563	0.828933	0.636638	-1.33048	0.00507672	0.0830044
NVL	207877_s_at	NVL	nuclear VCP-like	NM_002533 /// NM_206840	0.671841	0.715668	0.884011	-1.33003	0.00506151	0.0830044
ANKRD37	242548_x_at	ANKRD37	ankyrin repeat domain 37	NM_181726	0.76741	0.681107	0.813392	-1.3299	0.00280664	0.0636317
FAM96B	218074_at	FAM96B	family with sequence similarity 96, member B	NM_016062 /// NR_024525	0.719544	0.756874	0.781869	-1.32921	0.00194085	0.0536477
MMAA	236347_at	MMAA	methylmalonic aciduria (cobalamin deficiency) cblA type	NM_172250	0.773491	0.766261	0.71874	-1.32902	0.00192732	0.0535918
PAAF1	218957_s_at	PAAF1	proteasomal ATPase-associated factor 1	NM_025155	0.734293	0.773839	0.750641	-1.32846	0.00183359	0.052223
ULK4	231149_s_at	ULK4	unc-51-like kinase 4 (C. elegans)	NM_017886	0.883272	0.651169	0.741612	-1.32845	0.00577952	0.0885855
DOCK2	1554325_at	DOCK2	dedicator of cytokinesis 2	NM_004946	0.753496	0.745379	0.761975	-1.32699	0.00180699	0.0518549
TXN2	209078_s_at	TXN2	thioredoxin 2	NM_012473	0.704932	0.756	0.805253	-1.32576	0.00241561	0.0588107
NUDT22	224464_s_at	NUDT22	nudix (nucleoside diphosphate linked moiety X)-type motif 22	NM_001128612 /// NM_001128613 /// NM_032344	0.709507	0.754098	0.802641	-1.32543	0.00233795	0.0580389
NKIRAS1	225930_at	NKIRAS1	NFKB inhibitor interacting Ras-like 1	NM_020345	0.804706	0.744517	0.718074	-1.32464	0.00230813	0.0577626
C14orf143	214264_s_at	C14orf143	chromosome 14 open reading frame 143	NM_145231	0.67958	0.851663	0.74345	-1.32459	0.00387403	0.0735984
CKS1B	201897_s_at	CKS1B	CDC28 protein kinase regulatory subunit 1B	NM_001826 /// NR_024163	0.740837	0.85831	0.678123	-1.32365	0.0041702	0.0757183
POLR2G	202306_at	POLR2G	polymerase (RNA) II (DNA directed) polypeptide G	NM_002696	0.797163	0.719125	0.75365	-1.32279	0.00227324	0.057599
MANSC1	220945_x_at	MANSC1	MANSC domain containing 1	NM_018050	0.712447	0.737126	0.823334	-1.32244	0.00274221	0.0626428
RUVBL1	201614_s_at	RUVBL1	RuvB-like 1 (E. coli)	NM_003707	0.705262	0.849387	0.723768	-1.32122	0.00354944	0.0709229
FSCN1	201564_s_at	FSCN1	fascin homolog 1, actin-bundling protein (Strongylocentrotus purpuratus)	NM_003088	0.752884	0.807558	0.713594	-1.32094	0.00251638	0.0601829
DBNL	222429_at	DBNL	drebrin-like	NM_001014436 /// NM_001122956 /// NM_014063	0.891847	0.731206	0.665872	-1.32056	0.00618265	0.0912792
TBCE	203714_s_at	TBCE	tubulin folding cofactor E	NM_001079515 /// NM_003193	0.799419	0.804232	0.675501	-1.32045	0.00352763	0.0707225
AURKAIP1	228800_x_at	AURKAIP1	aurora kinase A interacting protein 1	NM_001127229 /// NM_001127230 /// NM_017900	0.766018	0.760644	0.745908	-1.32018	0.00202403	0.0547226
ITGB1BP1	203337_x_at	ITGB1BP1	integrin beta 1 binding protein 1	NM_004763 /// NM_022334	0.743482	0.775306	0.75788	-1.31786	0.00213412	0.0562024
STX6	212799_at	STX6	syntaxin 6	NM_005819	0.732784	0.761018	0.784292	-1.31741	0.00225405	0.0574095
BAT1	200041_s_at	BAT1	HLA-B associated transcript 1	NM_004640 /// NM_080598	0.770203	0.856062	0.670334	-1.31279	0.00510883	0.083134
PDXK	202671_s_at	PDXK	pyridoxal (pyridoxine, vitamin B6) kinase	NM_003681	0.733883	0.741921	0.814901	-1.31109	0.00285082	0.0639469
PPARD	210636_at	PPARD	peroxisome proliferator-activated receptor delta	NM_001171818 /// NM_001171819 /// NM_001171820 /// NM_006238 /// NM_177435	0.777076	0.823522	0.695045	-1.31003	0.00366258	0.0718301
MRPL54	225797_at	MRPL54	mitochondrial ribosomal protein L54	NM_172251	0.721244	0.759434	0.812458	-1.3098	0.00295487	0.0647751
BEGAIN	220795_s_at	BEGAIN	brain-enriched guanylate kinase-associated homolog (rat)	NM_001159531 /// NM_020836	0.81928	0.658707	0.825883	-1.30914	0.00575186	0.0884074
OBFC1	219100_at	OBFC1	oligonucleotide/oligosaccharide-binding fold containing 1	NM_024928	0.73021	0.716727	0.851675	-1.30911	0.0040296	0.0747539
RABEPK	203150_at	RABEPK	Rab9 effector protein with kelch motifs	NM_001174152 /// NM_001174153 /// NM_005833	0.775202	0.800829	0.720346	-1.30769	0.00294708	0.0647583
SERPINB8	206034_at	SERPINB8	serpin peptidase inhibitor, clade B (ovalbumin), member 8	NM_001031848 /// NM_002640 /// NM_198833	0.698785	0.709287	0.902828	-1.3074	0.007035	0.09681
TMED5	242263_at	TMED5	transmembrane emp24 protein transport domain containing 5	NM_001167830 /// NM_016040 /// NR_030761	0.773394	0.809235	0.715071	-1.30735	0.00313911	0.0665543
HDHD2	223155_at	HDHD2	haloacid dehalogenase-like hydrolase domain containing 2	NM_032124	0.689013	0.86068	0.757655	-1.30562	0.00505838	0.0830044
WDR74	221712_s_at	WDR74	WD repeat domain 74	NM_018093	0.771673	0.782987	0.743684	-1.30559	0.00265517	0.0618366
CISD3	226727_at	CISD3	CDGSH iron sulfur domain 3	NM_001136498	0.766696	0.73517	0.798077	-1.3051	0.00284642	0.0639469
HCCS	203746_s_at	HCCS	holocytochrome c synthase	NM_001122608 /// NM_001171991 /// NM_005333	0.786761	0.765989	0.746514	-1.30509	0.00267588	0.0620268
ZDHHC6	218249_at	ZDHHC6	zinc finger, DHHC-type containing 6	NM_022494	0.804103	0.83563	0.669832	-1.30488	0.00548798	0.0862511
KIAA0913	216345_at	KIAA0913	KIAA0913	NM_015037	0.718531	0.894083	0.701772	-1.30415	0.0065752	0.0936114
C11orf2	217969_at	C11orf2	chromosome 11 open reading frame 2	NM_013265	0.752746	0.772679	0.777088	-1.30305	0.00269702	0.0622266
FAM173A	219709_x_at	FAM173A	family with sequence similarity 173, member A	NM_023933	0.808764	0.821055	0.682646	-1.30178	0.0048892	0.0819406
TAF5	210053_at	TAF5	TAF5 RNA polymerase II, TATA box binding protein (TBP)-associated factor, 100kDa	NM_006951	0.846374	0.764178	0.701237	-1.30155	0.00451936	0.0786821
HMBS	203040_s_at	HMBS	hydroxymethylbilane synthase	NM_000190 /// NM_001024382	0.758417	0.859644	0.69727	-1.30054	0.00513124	0.0832644
SPPL2A	226353_at	SPPL2A	signal peptide peptidase-like 2A	NM_032802	0.736579	0.831439	0.74286	-1.30025	0.00366213	0.0718301
TRAIP	205598_at	TRAIP	TRAF interacting protein	NM_005879	0.754276	0.840707	0.717439	-1.30021	0.00409121	0.0750559
C19orf12	225863_s_at	C19orf12	chromosome 19 open reading frame 12	NM_001031726 /// NM_031448	0.797479	0.72646	0.78604	-1.2998	0.00327041	0.068058
THOC4	226319_s_at	THOC4	THO complex 4	NM_005782	0.731706	0.893334	0.69742	-1.29933	0.00690075	0.0959954
ISY1	223428_s_at	ISY1	ISY1 splicing factor homolog (S. cerevisiae)	NM_020701	0.728965	0.85456	0.734173	-1.29793	0.0045943	0.0792005
TSTA3	201644_at	TSTA3	tissue specific transplantation antigen P35B	NM_003313	0.836094	0.708782	0.772076	-1.29779	0.00431679	0.076952
PPM1G	200913_at	PPM1G	protein phosphatase, Mg2+/Mn2+ dependent, 1G	NM_002707 /// NM_177983	0.796603	0.719413	0.8008	-1.29647	0.00369607	0.0721899
BCS1L	207618_s_at	BCS1L	BCS1-like (yeast)	NM_001079866 /// NM_004328	0.860401	0.744138	0.716842	-1.29641	0.00501505	0.0828378
NCRNA00081	213220_at	NCRNA00081	non-protein coding RNA 81	NR_015402 /// NR_024140 /// NR_024141 /// NR_024142 /// NR_024143	0.804896	0.762323	0.749553	-1.29551	0.00327923	0.068058
MED11	226958_s_at	MED11	mediator complex subunit 11	NM_001001683	0.758127	0.729293	0.833235	-1.29478	0.00403282	0.0747539
PVRIG	219812_at	PVRIG	poliovirus receptor related immunoglobulin domain containing	NM_024070	0.729868	0.803124	0.787536	-1.2939	0.00361539	0.0716849
EFCAB6	233600_at	EFCAB6	EF-hand calcium binding domain 6	NM_022785 /// NM_198856	0.797783	0.708232	0.81825	-1.29326	0.00443083	0.0778932
NGRN	224281_s_at	NGRN	neugrin, neurite outgrowth associated	NM_001033088 /// NM_016645 /// NR_028052	0.756734	0.878426	0.697877	-1.29179	0.00662957	0.0939761
UMPS	202706_s_at	UMPS	uridine monophosphate synthetase	NM_000373 /// NR_033434 /// NR_033437	0.797556	0.862958	0.674835	-1.29128	0.00734291	0.0985628
C5orf22	1552660_a_at	C5orf22	chromosome 5 open reading frame 22	NM_018356	0.73806	0.830522	0.759064	-1.29051	0.00411651	0.0753837
SPOPL	225659_at	SPOPL	speckle-type POZ protein-like	NM_001001664	0.852855	0.742851	0.734803	-1.29028	0.00489684	0.0819406
IDH3A	231137_at	IDH3A	isocitrate dehydrogenase 3 (NAD+) alpha	NM_005530	0.703554	0.812372	0.81477	-1.29014	0.00494445	0.082374
SP140L	223934_at	SP140L	SP140 nuclear body protein-like	NM_138402	0.801738	0.8014	0.726448	-1.28915	0.00407445	0.0748535
PSMC3	201267_s_at	PSMC3	proteasome (prosome, macropain) 26S subunit, ATPase, 3	NM_002804	0.710715	0.838797	0.783082	-1.28906	0.00500334	0.0827482
PSMB10	202659_at	PSMB10	proteasome (prosome, macropain) subunit, beta type, 10	NM_002801	0.70118	0.810789	0.821463	-1.28891	0.00522781	0.0839244
C12orf10	218220_at	C12orf10	chromosome 12 open reading frame 10	NM_021640	0.855031	0.734207	0.743939	-1.28889	0.00506954	0.0830044
CKLF	223451_s_at	CKLF	chemokine-like factor	NM_001040138 /// NM_016326 /// NM_016951 /// NM_181640 /// NM_181641	0.749169	0.882679	0.707257	-1.28831	0.00688159	0.0959954
ACYP1	205260_s_at	ACYP1	acylphosphatase 1, erythrocyte (common) type	NM_001107 /// NM_203488	0.784527	0.826856	0.727092	-1.28471	0.00464017	0.0796854
LCMT2	204012_s_at	LCMT2	leucine carboxyl methyltransferase 2	NM_014793	0.781755	0.858028	0.704749	-1.2837	0.00628503	0.0919724
KCNMB4	222857_s_at	KCNMB4	potassium large conductance calcium-activated channel, subfamily M, beta member	NM_014505	0.76577	0.712684	0.866744	-1.28343	0.00634703	0.0923069
DDX54	219111_s_at	DDX54	DEAD (Asp-Glu-Ala-Asp) box polypeptide 54	NM_001111322 /// NM_024072	0.723492	0.795865	0.821609	-1.28338	0.00479624	0.0814033
GSPT1	225276_at	GSPT1	G1 to S phase transition 1	NM_001130006 /// NM_001130007 /// NM_002094	0.735926	0.88405	0.727249	-1.28332	0.00704669	0.09681
TIMM8A	205217_at	TIMM8A	translocase of inner mitochondrial membrane 8 homolog A (yeast)	NM_001145951 /// NM_004085	0.829391	0.827252	0.689985	-1.28308	0.00680064	0.0954012
MRPL30	223996_s_at	MRPL30	mitochondrial ribosomal protein L30	NM_145212 /// NM_145213	0.716875	0.887136	0.744471	-1.28302	0.00739041	0.0989331
SPIN2B	211704_s_at	SPIN2B	spindlin family, member 2A /// spindlin family, member 2B	NM_001006681 /// NM_001006682 /// NM_001006683 /// NM_019003	0.855995	0.740417	0.748604	-1.28213	0.00549793	0.0863618
KIAA1033	212794_s_at	KIAA1033	KIAA1033	NM_015275	0.76543	0.754916	0.822089	-1.28163	0.00433672	0.07707
FDPS	201275_at	FDPS	farnesyl diphosphate synthase (farnesyl pyrophosphate synthetase, dimethylallylt	NM_001135821 /// NM_001135822 /// NM_002004	0.744938	0.875149	0.728757	-1.28156	0.00660523	0.0937327
ANKH	223093_at	ANKH	ankylosis, progressive homolog (mouse)	NM_054027	0.839937	0.789859	0.721234	-1.27853	0.00564787	0.087647
GPATCH4	224632_at	GPATCH4	G patch domain containing 4	NM_015590 /// NM_182679	0.750172	0.798088	0.799857	-1.27818	0.00439877	0.0775778
DNLZ	228272_at	DNLZ	DNL-type zinc finger	NM_001080849	0.794283	0.803442	0.752695	-1.27688	0.00447005	0.078202
FIBP	202041_s_at	FIBP	fibroblast growth factor (acidic) intracellular binding protein	NM_004214 /// NM_198897	0.726332	0.757378	0.873414	-1.27675	0.00693287	0.0962237
LYPLA2	202292_x_at	LYPLA2	lysophospholipase II	NM_007260	0.759506	0.783759	0.808294	-1.27616	0.00446099	0.078183
GPR172A	218151_x_at	GPR172A	G protein-coupled receptor 172A	NM_024531	0.798982	0.751631	0.801643	-1.27592	0.0045733	0.0790562
LDB3	234130_at	LDB3	LIM domain binding 3	NM_001080114 /// NM_001080115 /// NM_001080116 /// NM_001171610 /// NM_001171611	0.735158	0.762673	0.858815	-1.27583	0.00614097	0.0910308
RMND5B	218262_at	RMND5B	required for meiotic nuclear division 5 homolog B (S. cerevisiae)	NM_022762	0.822068	0.713967	0.820449	-1.27581	0.00612133	0.0909143
ANKS6	1554923_at	ANKS6	ankyrin repeat and sterile alpha motif domain containing 6	NM_173551	0.837321	0.722439	0.797565	-1.27501	0.00592721	0.0895198
VRK3	239190_at	VRK3	vaccinia related kinase 3	NM_001025778 /// NM_016440	0.841238	0.703342	0.815858	-1.27477	0.00710634	0.097187
BUB3	201457_x_at	BUB3	budding uninhibited by benzimidazoles 3 homolog (yeast)	NM_001007793 /// NM_004725	0.758815	0.858041	0.741826	-1.27455	0.00612729	0.0909216
LRRC59	222231_s_at	LRRC59	leucine rich repeat containing 59	NM_018509	0.791139	0.839588	0.727213	-1.27452	0.00584046	0.0888575
MCFD2	212246_at	MCFD2	multiple coagulation factor deficiency 2	NM_001171506 /// NM_001171507 /// NM_001171508 /// NM_001171509 /// NM_001171510	0.726607	0.829818	0.80188	-1.27412	0.00573821	0.088349
MRPL27	224330_s_at	MRPL27	mitochondrial ribosomal protein L27	NM_016504	0.810299	0.770491	0.774846	-1.27386	0.00458778	0.0792005
CSTF3	229666_s_at	CSTF3	cleavage stimulation factor, 3' pre-RNA, subunit 3, 77kDa	NM_001033505 /// NM_001033506 /// NM_001326	0.722642	0.82225	0.815137	-1.27338	0.00595603	0.0898238
DERL1	219402_s_at	DERL1	Der1-like domain family, member 1	NM_001134671 /// NM_024295	0.750089	0.826414	0.781383	-1.27333	0.00509016	0.0830497
GSK3B	240562_at	GSK3B	glycogen synthase kinase 3 beta	NM_001146156 /// NM_002093	0.750433	0.784534	0.823132	-1.27312	0.00504249	0.0829692
WARS	200628_s_at	WARS	tryptophanyl-tRNA synthetase	NM_004184 /// NM_173701 /// NM_213645 /// NM_213646	0.715527	0.854696	0.792546	-1.27306	0.00689423	0.0959954
ACTR1A	200720_s_at	ACTR1A	ARP1 actin-related protein 1 homolog A, centractin alpha (yeast)	NM_005736	0.72187	0.811042	0.829713	-1.27211	0.00620505	0.0913935
ZC3H18	238416_x_at	ZC3H18	zinc finger CCCH-type containing 18	NM_144604	0.786304	0.81933	0.756232	-1.27086	0.0050872	0.083044
PTRH2	218732_at	PTRH2	peptidyl-tRNA hydrolase 2	NM_016077	0.815874	0.79005	0.756637	-1.2704	0.00507544	0.0830044
CCT7	200812_at	CCT7	chaperonin containing TCP1, subunit 7 (eta)	NM_001009570 /// NM_001166284 /// NM_001166285 /// NM_006429 /// NR_029402 /// N	0.75352	0.833345	0.779512	-1.2689	0.00558736	0.0869656
GALK2	205219_s_at	GALK2	galactokinase 2	NM_001001556 /// NM_002044	0.781347	0.850532	0.737717	-1.26821	0.00648106	0.0930479
C10orf35	226313_at	C10orf35	chromosome 10 open reading frame 35	NM_145306	0.739059	0.850223	0.780379	-1.26812	0.00644516	0.0927749
H2AFY	214501_s_at	H2AFY	H2A histone family, member Y	NM_001040158 /// NM_004893 /// NM_138609 /// NM_138610	0.785316	0.794586	0.790476	-1.26564	0.00508769	0.083044
C11orf48	221637_s_at	C11orf48	chromosome 11 open reading frame 48	NM_024099	0.765569	0.841191	0.767516	-1.26477	0.00609632	0.0908131
NEK9	212299_at	NEK9	NIMA (never in mitosis gene a)- related kinase 9	NM_033116	0.804404	0.843808	0.729829	-1.26382	0.00712415	0.0972609
GPATCH2	242224_at	GPATCH2	G patch domain containing 2	NM_018040	0.821147	0.74832	0.806818	-1.26349	0.00608274	0.0907507
SLC27A5	219733_s_at	SLC27A5	solute carrier family 27 (fatty acid transporter), member 5	NM_012254	0.846615	0.75064	0.780557	-1.26326	0.00657492	0.0936114
CIB1	201953_at	CIB1	calcium and integrin binding 1 (calmyrin)	NM_006384	0.832884	0.818528	0.728932	-1.26248	0.00721028	0.0977225
COMMD5	223198_x_at	COMMD5	COMM domain containing 5	NM_001081003 /// NM_001081004 /// NM_014066	0.824346	0.77332	0.780787	-1.26183	0.00583657	0.0888575
SSRP1	200956_s_at	SSRP1	structure specific recognition protein 1	NM_003146	0.772717	0.781471	0.825117	-1.26139	0.00589754	0.0893281
RRP8	203171_s_at	RRP8	ribosomal RNA processing 8, methyltransferase, homolog (yeast)	NM_015324	0.81327	0.780994	0.789216	-1.25885	0.00589857	0.0893281
JMJD6	212722_s_at	JMJD6	jumonji domain containing 6	NM_001081461 /// NM_015167	0.843025	0.746611	0.797509	-1.25828	0.00715836	0.0973711
ZNF496	225349_at	ZNF496	zinc finger protein 496	NM_032752	0.81952	0.736748	0.83266	-1.25762	0.00752934	0.0995697
SENP1	1552812_a_at	SENP1	SUMO1/sentrin specific peptidase 1	NM_014554	0.742512	0.807928	0.839474	-1.25691	0.00743295	0.0991351
UBIAD1	219131_at	UBIAD1	UbiA prenyltransferase domain containing 1	NM_013319	0.785504	0.826482	0.778766	-1.25527	0.00651939	0.0933012
ADRM1	201281_at	ADRM1	adhesion regulating molecule 1	NM_007002 /// NM_175573	0.750623	0.801979	0.84021	-1.2551	0.00738483	0.0989331
MTF1	205322_s_at	MTF1	metal-regulatory transcription factor 1	NM_005955	0.817608	0.823964	0.753943	-1.25334	0.00730209	0.098256
ALKBH5	228034_x_at	ALKBH5	alkB, alkylation repair homolog 5 (E. coli)	NM_017758	0.764446	0.8477	0.783905	-1.25328	0.007507	0.0994755
NOP10	217962_at	NOP10	NOP10 ribonucleoprotein homolog (yeast)	NM_018648	0.808478	0.785467	0.807501	-1.24938	0.00695927	0.0963373
SNRPD1	202691_at	SNRPD1	small nuclear ribonucleoprotein D1 polypeptide 16kDa	NM_006938	0.788896	0.824591	0.79111	-1.24787	0.00730077	0.098256
KCNK1	204678_s_at	KCNK1	potassium channel, subfamily K, member 1	NM_002245	0.79123	0.799321	0.818663	-1.24534	0.00752058	0.0995209
RBM4B	209497_s_at	RBM4B	RNA binding motif protein 4B	NM_031492	1.22027	1.27658	1.24398	1.24673	0.00741459	0.0991351
ZNF211	205437_at	ZNF211	zinc finger protein 211	NM_006385 /// NM_198855	1.25969	1.19826	1.2962	1.25073	0.00731303	0.0983336
FOXK1	226715_at	FOXK1	forkhead box K1	NM_001037165	1.2472	1.31401	1.19533	1.25124	0.0075168	0.0995209
DPH5	222360_at	DPH5	DPH5 homolog (S. cerevisiae)	NM_001077394 /// NM_001077395 /// NM_015958	1.21225	1.31442	1.23396	1.25278	0.00713159	0.097321
ZBTB3	220391_at	ZBTB3	zinc finger and BTB domain containing 3	NM_024784	1.24767	1.27163	1.24212	1.25374	0.00637236	0.0924347
FAM101B	226905_at	FAM101B	family with sequence similarity 101, member B	NM_182705	1.2389	1.23103	1.29801	1.25563	0.00640379	0.0925482
ALS2CL	243276_at	ALS2CL	ALS2 C-terminal like	NM_147129 /// NM_182775	1.261	1.23258	1.27513	1.25611	0.00615097	0.0910735
ZNF18	226787_at	ZNF18	zinc finger protein 18	NM_144680	1.29121	1.21311	1.2715	1.25817	0.00619114	0.0913098
JUN	201466_s_at	JUN	jun oncogene	NM_002228	1.31281	1.27678	1.1894	1.25858	0.00670229	0.0945287
KCTD20	223176_at	KCTD20	potassium channel tetramerisation domain containing 20	NM_173562	1.24506	1.35565	1.18398	1.25956	0.00736969	0.0987908
ZNF79	214138_at	ZNF79	zinc finger protein 79	NM_007135	1.26807	1.25809	1.25469	1.26027	0.00560843	0.0871207
PYROXD1	219802_at	PYROXD1	pyridine nucleotide-disulphide oxidoreductase domain 1	NM_024854	1.24135	1.35356	1.19508	1.2616	0.00688375	0.0959954
TTC30A	213679_at	TTC30A	tetratricopeptide repeat domain 30A	NM_152275	1.36354	1.21801	1.20914	1.26163	0.00705353	0.09687
ZNF569	1553696_s_at	ZNF569	zinc finger protein 569	NM_152484	1.30616	1.28637	1.19976	1.26324	0.00597992	0.0899755
ZNF611	208137_x_at	ZNF611	zinc finger protein 611	NM_001161499 /// NM_001161500 /// NM_001161501 /// NM_030972	1.27588	1.32852	1.1907	1.26374	0.00627327	0.0919523
ZNF286B	227077_at	ZNF286B	zinc finger protein 286A /// zinc finger protein 286B	NM_001130842 /// NM_001145045 /// NM_020652	1.34166	1.20588	1.24915	1.26434	0.00617196	0.0912149
CLN5	204085_s_at	CLN5	ceroid-lipofuscinosis, neuronal 5	NM_006493	1.26882	1.2973	1.22848	1.26459	0.00541572	0.0855367
ZNF148	239024_at	ZNF148	zinc finger protein 148	NM_021964	1.3285	1.295	1.17855	1.26569	0.00637122	0.0924347
SULF2	224724_at	SULF2	sulfatase 2	NM_001161841 /// NM_018837 /// NM_198596	1.18622	1.38409	1.23928	1.26713	0.00702298	0.0967992
CA5BP	238435_at	CA5BP	carbonic anhydrase VB, mitochondrial /// carbonic anhydrase VB pseudogene	NM_007220 /// NR_026551	1.27186	1.36605	1.17183	1.26742	0.00683791	0.0957527
CLP1	1566152_a_at	CLP1	CLP1, cleavage and polyadenylation factor I subunit, homolog (S. cerevisiae)	NM_001142597 /// NM_006831	1.19765	1.26888	1.34018	1.26757	0.00589275	0.089309
ARID4A	230141_at	ARID4A	AT rich interactive domain 4A (RBP1-like)	NM_002892 /// NM_023000 /// NM_023001	1.27959	1.33137	1.1969	1.26807	0.0057551	0.0884074
ZNF251	226754_at	ZNF251	zinc finger protein 251	NM_138367	1.27823	1.18608	1.35033	1.26976	0.00601625	0.0902507
FBXO38	221257_x_at	FBXO38	F-box protein 38	NM_030793 /// NM_205836	1.34953	1.23536	1.22892	1.27009	0.00551386	0.0865082
C2orf3	216305_s_at	C2orf3	chromosome 2 open reading frame 3	NM_003203	1.27949	1.20825	1.3273	1.27073	0.00529053	0.0845947
CDKL3	219831_at	CDKL3	cyclin-dependent kinase-like 3	NM_001113575 /// NM_016508	1.41978	1.18151	1.22816	1.27244	0.00746529	0.0991908
C7orf44	206497_at	C7orf44	chromosome 7 open reading frame 44	NM_018224	1.38631	1.19905	1.24513	1.2744	0.00599409	0.0900446
HERC4	232026_at	HERC4	hect domain and RLD 4	NM_015601 /// NM_022079	1.38321	1.14283	1.31034	1.27473	0.00728841	0.0982263
MTMR15	203678_at	MTMR15	myotubularin related protein 15	NM_001146094 /// NM_001146095 /// NM_001146096 /// NM_014967	1.26896	1.28754	1.27587	1.27731	0.00412514	0.0753837
C3orf38	229174_at	C3orf38	chromosome 3 open reading frame 38	NM_173824	1.1537	1.31106	1.37898	1.27769	0.00653503	0.0933816
C17orf65	1555981_at	C17orf65	chromosome 17 open reading frame 65	NM_178542	1.26519	1.36021	1.21429	1.27848	0.00490925	0.0820342
NR3C1	216321_s_at	NR3C1	nuclear receptor subfamily 3, group C, member 1 (glucocorticoid receptor)	NM_000176 /// NM_001018074 /// NM_001018075 /// NM_001018076 /// NM_001018077 //	1.14545	1.36978	1.33575	1.27969	0.00660858	0.0937463
GOLGB1	201057_s_at	GOLGB1	golgin B1	NM_004487	1.18266	1.33808	1.32463	1.27981	0.00518657	0.0835953
C5orf51	226159_at	C5orf51	chromosome 5 open reading frame 51	NM_175921	1.21041	1.2893	1.34321	1.27982	0.0046496	0.0797077
EEF1D	214395_x_at	EEF1D	eukaryotic translation elongation factor 1 delta (guanine nucleotide exchange pr	NM_001130053 /// NM_001130054 /// NM_001130055 /// NM_001130056 /// NM_001130057	1.40178	1.12291	1.34572	1.28428	0.00757648	0.0999571
DLG5	229689_s_at	DLG5	Discs, large homolog 5 (Drosophila)	NM_004747	1.16464	1.2906	1.4111	1.28483	0.00603077	0.0902844
SMAD7	204790_at	SMAD7	SMAD family member 7	NM_005904	1.2937	1.38732	1.18197	1.28491	0.00522824	0.0839244
SIK2	213221_s_at	SIK2	salt-inducible kinase 2	NM_015191	1.20393	1.46483	1.20406	1.28531	0.00708733	0.0971187
N4BP1	204601_at	N4BP1	NEDD4 binding protein 1	NM_153029	1.23167	1.26092	1.37094	1.28649	0.00424982	0.0764041
KIAA0090	212394_at	KIAA0090	KIAA0090	NM_015047	1.3431	1.31856	1.20275	1.28662	0.00431633	0.076952
CACHD1	225627_s_at	CACHD1	cache domain containing 1	NM_020925	1.25667	1.46634	1.15671	1.28695	0.00743873	0.0991351
KIAA0415	209913_x_at	KIAA0415	KIAA0415	NM_014855	1.29633	1.17153	1.40449	1.28725	0.00552292	0.0865464
RABL2B	219151_s_at	RABL2B	RAB, member of RAS oncogene family-like 2A /// RAB, member of RAS oncogene famil	NM_001003789 /// NM_001130919 /// NM_001130920 /// NM_001130921 /// NM_001130922	1.27408	1.3221	1.26852	1.28801	0.00353044	0.0707225
RABL2A	219151_s_at	RABL2A	RAB, member of RAS oncogene family-like 2A /// RAB, member of RAS oncogene famil	NM_001003789 /// NM_001130919 /// NM_001130920 /// NM_001130921 /// NM_001130922	1.27408	1.3221	1.26852	1.28801	0.00353044	0.0707225
CCDC84	227208_at	CCDC84	coiled-coil domain containing 84	NM_198489	1.17996	1.27499	1.42096	1.28821	0.00556268	0.0867535
PLEKHG4	228171_s_at	PLEKHG4	pleckstrin homology domain containing, family G (with RhoGef domain) member 4	NM_001129727 /// NM_001129728 /// NM_001129729 /// NM_001129731 /// NM_015432	1.27397	1.27685	1.31571	1.2887	0.0034471	0.0699149
NOC2L	1559139_at	NOC2L	nucleolar complex associated 2 homolog (S. cerevisiae)	NM_015658	1.35645	1.38241	1.14254	1.28915	0.00613129	0.0909216
C1orf103	220235_s_at	C1orf103	chromosome 1 open reading frame 103	NM_001006945 /// NM_018372	1.37996	1.35826	1.14502	1.2899	0.0059679	0.0898921
ZNF567	235648_at	ZNF567	zinc finger protein 567	NM_152603	1.40544	1.30514	1.17136	1.29039	0.00528178	0.0844892
MLL	226981_at	MLL	Myeloid/lymphoid or mixed-lineage leukemia (trithorax homolog, Drosophila)	NM_005933	1.29798	1.45893	1.13603	1.29091	0.00735322	0.0986374
ZSCAN2	231188_at	ZSCAN2	zinc finger and SCAN domain containing 2	NM_001007072 /// NM_017894 /// NM_181877	1.22745	1.30488	1.34422	1.29127	0.00368931	0.0721602
P4HB	1564494_s_at	P4HB	prolyl 4-hydroxylase, beta polypeptide	NM_000918	1.21426	1.39544	1.27275	1.29198	0.00429779	0.0767984
ZMYM6	227594_at	ZMYM6	zinc finger, MYM-type 6	NM_007167	1.3827	1.19142	1.3103	1.29234	0.00443254	0.0778932
ZNF416	234902_s_at	ZNF416	zinc finger protein 416	NM_017879	1.37068	1.27135	1.23861	1.29235	0.0037586	0.0726653
PILRB	225321_s_at	PILRB	paired immunoglobin-like type 2 receptor beta	NM_013440 /// NM_175047 /// NM_178238	1.29946	1.24613	1.33544	1.29315	0.00337668	0.0692334
TUG1	212725_s_at	TUG1	taurine upregulated 1 (non-protein coding)	NR_002323	1.21119	1.34009	1.33438	1.29378	0.0037767	0.0728287
SIRT3	221562_s_at	SIRT3	sirtuin (silent mating type information regulation 2 homolog) 3 (S. cerevisiae)	NM_001017524 /// NM_012239	1.27217	1.21885	1.3978	1.29414	0.00412538	0.0753837
SETBP1	227478_at	SETBP1	SET binding protein 1	NM_001130110 /// NM_015559	1.2325	1.38189	1.273	1.29429	0.00379281	0.0729242
HNRNPL	221860_at	HNRNPL	heterogeneous nuclear ribonucleoprotein L	NM_001005335 /// NM_001533	1.31009	1.29226	1.28478	1.29567	0.00301732	0.0652435
PWWP2A	228336_at	PWWP2A	PWWP domain containing 2A	NM_001130864 /// NM_052927	1.3313	1.37741	1.19112	1.29747	0.00409665	0.0751206
LIMK2	202193_at	LIMK2	LIM domain kinase 2	NM_001031801 /// NM_005569 /// NM_016733	1.25714	1.32943	1.30951	1.29833	0.00302225	0.0652435
UBE2D3	240383_at	UBE2D3	ubiquitin-conjugating enzyme E2D 3 (UBC4/5 homolog, yeast)	NM_003340 /// NM_181886 /// NM_181887 /// NM_181888 /// NM_181889 /// NM_181890	1.47439	1.17182	1.27018	1.29951	0.0058613	0.0890043
KIAA1370	225327_at	KIAA1370	KIAA1370	NM_019600	1.28661	1.3704	1.24533	1.29975	0.00324272	0.0678425
TRPS1	222651_s_at	TRPS1	trichorhinophalangeal syndrome I	NM_014112	1.27595	1.31078	1.32197	1.30265	0.00271993	0.0625062
WASH3P	226340_x_at	WASH3P	butyrophilin-like 8 /// WAS protein family homolog 1 /// WAS protein family homo	NM_001040462 /// NM_001159707 /// NM_001159708 /// NM_001159709 /// NM_001159710	1.35744	1.25196	1.30285	1.30337	0.00292045	0.0645249
WASH2P	226340_x_at	WASH2P	butyrophilin-like 8 /// WAS protein family homolog 1 /// WAS protein family homo	NM_001040462 /// NM_001159707 /// NM_001159708 /// NM_001159709 /// NM_001159710	1.35744	1.25196	1.30285	1.30337	0.00292045	0.0645249
RABL5	218785_s_at	RABL5	RAB, member RAS oncogene family-like 5	NM_001130820 /// NM_001130821 /// NM_001130822 /// NM_022777	1.12888	1.47033	1.33483	1.30365	0.00663701	0.0940127
MAPK7	35617_at	MAPK7	mitogen-activated protein kinase 7	NM_002749 /// NM_139032 /// NM_139033 /// NM_139034	1.35284	1.33288	1.23046	1.30428	0.00305198	0.0657014
FAM134A	221984_s_at	FAM134A	family with sequence similarity 134, member A	NM_024293	1.40178	1.19742	1.32319	1.30471	0.00376039	0.0726653
TNRC18	226691_at	TNRC18	trinucleotide repeat containing 18	NM_001080495	1.40761	1.35246	1.16753	1.30504	0.00445983	0.078183
C9orf3	212848_s_at	C9orf3	chromosome 9 open reading frame 3	NM_032823	1.46333	1.23435	1.23825	1.30776	0.00422533	0.0761628
SAP30L	225509_at	SAP30L	SAP30-like	NM_001131062 /// NM_001131063 /// NM_024632 /// NR_024084	1.24588	1.22866	1.4617	1.30794	0.00417839	0.0757849
WIPF2	231251_at	WIPF2	WAS/WASL interacting protein family, member 2	NM_133264	1.3535	1.19157	1.38817	1.3082	0.00362442	0.0716897
ERC2	213938_at	ERC2	ELKS/RAB6-interacting/CAST family member 2	NM_015576	1.32056	1.1483	1.47652	1.30823	0.00567981	0.0879368
PIK3CA	235980_at	PIK3CA	Phosphoinositide-3-kinase, catalytic, alpha polypeptide	NM_006218	1.34492	1.44601	1.15168	1.30838	0.00509492	0.0830583
CDRT4	228482_at	CDRT4	CMT1A duplicated region transcript 4	NM_173622	1.49046	1.29076	1.16736	1.30955	0.00537546	0.0851886
PTTG1IP	200677_at	PTTG1IP	pituitary tumor-transforming 1 interacting protein	NM_004339	1.16319	1.31246	1.47424	1.31048	0.00505391	0.0830044
NFYA	228433_at	NFYA	nuclear transcription factor Y, alpha	NM_002505 /// NM_021705	1.54222	1.23404	1.18305	1.31067	0.00660134	0.0937327
ZNF599	1558391_s_at	ZNF599	zinc finger protein 599	NM_001007248	1.54992	1.28523	1.14171	1.31507	0.00708897	0.0971187
STX16	221500_s_at	STX16	syntaxin 16	NM_001001433 /// NM_001134772 /// NM_001134773 /// NM_003763	1.25982	1.38808	1.30089	1.31519	0.00253127	0.0604654
ZNF224	232427_at	ZNF224	Zinc finger protein 224	NM_013398	1.47051	1.3332	1.16233	1.31592	0.00463562	0.0796682
SETD4	219482_at	SETD4	SET domain containing 4	NM_001007259 /// NM_017438	1.42419	1.22975	1.30334	1.31668	0.00295746	0.0647751
NCOR2	207760_s_at	NCOR2	nuclear receptor co-repressor 2	NM_001077261 /// NM_006312	1.47831	1.30518	1.18368	1.31693	0.00424385	0.0763563
COG1	231813_s_at	COG1	component of oligomeric golgi complex 1	NM_018714	1.31303	1.16842	1.49176	1.31782	0.004713	0.0805131
GLIS2	223378_at	GLIS2	GLIS family zinc finger 2	NM_032575	1.27003	1.32974	1.3568	1.31836	0.00221804	0.0571229
PDPR	224904_at	PDPR	pyruvate dehydrogenase phosphatase regulatory subunit	NM_017990	1.27769	1.38004	1.29985	1.31847	0.00228407	0.05763
C2orf42	219128_at	C2orf42	chromosome 2 open reading frame 42	NM_017880	1.34053	1.33775	1.2786	1.31865	0.00214684	0.0562754
SFRS18	212177_at	SFRS18	splicing factor, arginine/serine-rich 18	NM_015491 /// NM_032870	1.20703	1.2171	1.56369	1.31947	0.00612929	0.0909216
MIDN	225954_s_at	MIDN	midnolin	NM_177401	1.26008	1.17886	1.54739	1.31976	0.00573521	0.088349
SEMA6D	226492_at	SEMA6D	sema domain, transmembrane domain (TM), and cytoplasmic domain, (semaphorin) 6D	NM_020858 /// NM_024966 /// NM_153616 /// NM_153617 /// NM_153618 /// NM_153619	1.35659	1.3188	1.28489	1.31977	0.00211162	0.055843
GCC2	202832_at	GCC2	GRIP and coiled-coil domain containing 2	NM_014635 /// NM_181453 /// NR_028063	1.36685	1.41693	1.18749	1.31998	0.00335884	0.0690119
ZNF780A	238907_at	ZNF780A	zinc finger protein 780A	NM_001010880 /// NM_001142577 /// NM_001142578 /// NM_001142579	1.51592	1.35478	1.1211	1.32047	0.00643476	0.0927714
ZNF23	213934_s_at	ZNF23	zinc finger protein 23 (KOX 16)	NM_145911	1.3561	1.32652	1.28075	1.32076	0.00209117	0.055546
HSPA13	202557_at	HSPA13	heat shock protein 70kDa family, member 13	NM_006948	1.42045	1.4092	1.15331	1.32161	0.0042504	0.0764041
ZNF317	225296_at	ZNF317	zinc finger protein 317	NM_020933	1.48426	1.17328	1.32748	1.32225	0.00419158	0.0757849
MICAL3	212715_s_at	MICAL3	microtubule associated monoxygenase, calponin and LIM domain containing 3	NM_001122731 /// NM_001136004 /// NM_015241	1.58293	1.20794	1.21568	1.32467	0.00619239	0.0913098
PCMTD2	212406_s_at	PCMTD2	protein-L-isoaspartate (D-aspartate) O-methyltransferase domain containing 2	NM_001104925 /// NM_018257	1.2912	1.23298	1.46604	1.32646	0.00293285	0.0645904
SLC35E1	235035_at	SLC35E1	solute carrier family 35, member E1	NM_024881	1.29633	1.25388	1.43638	1.32666	0.00246752	0.0596325
CNOT3	203239_s_at	CNOT3	CCR4-NOT transcription complex, subunit 3	NM_014516	1.54653	1.36486	1.10692	1.32695	0.00715061	0.0973511
FAM91A1	226294_x_at	FAM91A1	family with sequence similarity 91, member A1	NM_144963	1.30456	1.45457	1.23274	1.32744	0.00273915	0.0626428
ZNF420	242761_s_at	ZNF420	zinc finger protein 420	NM_144689	1.34379	1.36877	1.27348	1.32806	0.0019327	0.0536477
TMEM30A	217743_s_at	TMEM30A	transmembrane protein 30A	NM_001143958 /// NM_018247	1.14015	1.45102	1.41845	1.32887	0.00454028	0.0788295
SERP1	235475_at	SERP1	Stress-associated endoplasmic reticulum protein 1	NM_014445	1.48013	1.23572	1.28441	1.32935	0.00296133	0.0647751
PRKCZ	202178_at	PRKCZ	protein kinase C, zeta	NM_001033581 /// NM_001033582 /// NM_002744	1.38299	1.18368	1.43769	1.33017	0.00317344	0.0668939
GPR160	223423_at	GPR160	G protein-coupled receptor 160	NM_014373	1.44025	1.27884	1.27879	1.33051	0.00228236	0.05763
RPL37	224763_at	RPL37	Ribosomal protein L37	NM_000997	1.26041	1.16754	1.60069	1.33055	0.00645403	0.0928297
SLFN5	1557078_at	SLFN5	schlafen family member 5	NM_144975	1.42172	1.29036	1.28788	1.33189	0.00203874	0.0549593
EFHC1	225656_at	EFHC1	EF-hand domain (C-terminal) containing 1	NM_001172420 /// NM_018100 /// NR_033327	1.59778	1.20691	1.22632	1.33229	0.00578841	0.0886113
ZBTB43	204181_s_at	ZBTB43	zinc finger and BTB domain containing 43	NM_001135776 /// NM_014007	1.32298	1.20244	1.48868	1.33298	0.00318198	0.0669925
WWOX	219077_s_at	WWOX	WW domain containing oxidoreductase	NM_016373 /// NM_130791 /// NM_130844	1.28049	1.28466	1.4415	1.3335	0.00215945	0.0564291
STXBP5	226794_at	STXBP5	syntaxin binding protein 5 (tomosyn)	NM_001127715 /// NM_139244	1.17974	1.30796	1.53692	1.33354	0.00425255	0.0764077
ELAC1	219325_s_at	ELAC1	elaC homolog 1 (E. coli)	NM_018696	1.45496	1.40424	1.16238	1.33418	0.00364001	0.0717939
ZNF44	233712_at	ZNF44	zinc finger protein 44	NM_001164276 /// NM_016264	1.15344	1.36376	1.51255	1.335	0.00434006	0.07707
LZTFL1	222632_s_at	LZTFL1	leucine zipper transcription factor-like 1	NM_020347	1.33082	1.32416	1.3553	1.33671	0.00155456	0.0483424
POLR1D	224874_at	POLR1D	polymerase (RNA) I polypeptide D, 16kDa	NM_015972 /// NM_152705	1.12807	1.48721	1.42406	1.33686	0.00487643	0.0818924
EIF1B	201738_at	EIF1B	eukaryotic translation initiation factor 1B	NM_005875	1.33172	1.43772	1.25179	1.33827	0.0020405	0.0549689
PPPDE1	222936_s_at	PPPDE1	PPPDE peptidase domain containing 1	NM_016076	1.3317	1.32302	1.36621	1.34018	0.00148675	0.0474083
THAP2	223588_at	THAP2	THAP domain containing, apoptosis associated protein 2	NM_031435	1.43726	1.32124	1.26926	1.34078	0.00187279	0.0529607
DZIP3	213186_at	DZIP3	DAZ interacting protein 3, zinc finger	NM_014648	1.23082	1.42824	1.37198	1.34106	0.00208868	0.055546
SPG11	203513_at	SPG11	spastic paraplegia 11 (autosomal recessive)	NM_001160227 /// NM_025137	1.2744	1.42896	1.3245	1.34111	0.00179251	0.0515831
ZNF616	239007_at	ZNF616	zinc finger protein 616	NM_178523	1.53548	1.17601	1.34189	1.34315	0.00371303	0.0722387
ZNF564	1553957_at	ZNF564	zinc finger protein 564	NM_144976	1.56635	1.21775	1.27279	1.34399	0.00371479	0.0722387
BCL2L11	1555372_at	BCL2L11	BCL2-like 11 (apoptosis facilitator)	NM_006538 /// NM_138621 /// NM_207002	1.32598	1.32041	1.39102	1.34543	0.00142364	0.0465152
JMJD1C	228793_at	JMJD1C	jumonji domain containing 1C	NM_004241 /// NM_032776	1.56076	1.29992	1.20341	1.34655	0.00354743	0.0709229
STAM2	209649_at	STAM2	signal transducing adaptor molecule (SH3 domain and ITAM motif) 2	NM_005843	1.22155	1.60753	1.24388	1.34671	0.00451689	0.0786821
C1orf69	236629_at	C1orf69	chromosome 1 open reading frame 69	NM_001010867	1.42185	1.27862	1.34362	1.34676	0.00158793	0.0487275
ZNF286A	220250_at	ZNF286A	zinc finger protein 286A	NM_001130842 /// NM_020652	1.32259	1.43351	1.2901	1.34736	0.0015952	0.0487275
ARHGAP21	224764_at	ARHGAP21	Rho GTPase activating protein 21	NM_020824	1.23706	1.41078	1.40356	1.34801	0.00184166	0.0523508
SECISBP2L	212450_at	SECISBP2L	SECIS binding protein 2-like	NM_014701	1.23414	1.61514	1.23557	1.35045	0.00437135	0.0773027
PLEKHA1	226247_at	PLEKHA1	pleckstrin homology domain containing, family A (phosphoinositide binding specif	NM_001001974 /// NM_021622	1.20468	1.39928	1.46276	1.35096	0.0023104	0.0577626
REV3L	208070_s_at	REV3L	REV3-like, catalytic subunit of DNA polymerase zeta (yeast)	NM_002912	1.26689	1.58256	1.22992	1.35101	0.00351008	0.0704946
ZNF587	231820_x_at	ZNF587	zinc finger protein 587	NM_032828 /// XM_002343662 /// XM_002347984	1.3012	1.48818	1.27382	1.35115	0.0019279	0.0535918
BTRC	224471_s_at	BTRC	beta-transducin repeat containing	NM_003939 /// NM_033637	1.29896	1.45022	1.30966	1.35123	0.00157648	0.048663
ELMO2	55692_at	ELMO2	engulfment and cell motility 2	NM_133171 /// NM_182764	1.43243	1.33748	1.28777	1.35123	0.00149368	0.0475541
RPL27A	223707_at	RPL27A	ribosomal protein L27a	NM_000990	1.40244	1.31436	1.34091	1.35207	0.00131104	0.0447546
SIRT2	220605_s_at	SIRT2	sirtuin (silent mating type information regulation 2 homolog) 2 (S. cerevisiae)	NM_012237 /// NM_030593	1.41245	1.25613	1.39414	1.3524	0.00158505	0.0487275
PXK	225796_at	PXK	PX domain containing serine/threonine kinase	NM_017771	1.45612	1.55186	1.09939	1.35436	0.00591561	0.0894826
TMEM161B	236227_at	TMEM161B	transmembrane protein 161B	NM_153354	1.56944	1.29449	1.22322	1.35451	0.00306698	0.0658974
CHD2	225077_at	CHD2	chromodomain helicase DNA binding protein 2	NM_001042572 /// NM_001271	1.45077	1.42752	1.20226	1.35547	0.00222782	0.0571557
PIGV	51146_at	PIGV	phosphatidylinositol glycan anchor biosynthesis, class V	NM_017837	1.12684	1.40684	1.57165	1.35567	0.00488208	0.0819033
ZBTB4	225629_s_at	ZBTB4	zinc finger and BTB domain containing 4	NM_001128833 /// NM_020899	1.30085	1.45788	1.31647	1.35656	0.00147102	0.0472427
C20orf196	235063_at	C20orf196	chromosome 20 open reading frame 196	NM_152504	1.43079	1.40475	1.24908	1.35911	0.00155576	0.0483424
ORMDL1	223187_s_at	ORMDL1	ORM1-like 1 (S. cerevisiae)	NM_001128150 /// NM_016467	1.35694	1.36469	1.35695	1.35951	0.00108924	0.0414073
FUBP3	212824_at	FUBP3	far upstream element (FUSE) binding protein 3	NM_003934	1.1698	1.58334	1.36004	1.36065	0.00364245	0.0717939
CLN8	229958_at	CLN8	ceroid-lipofuscinosis, neuronal 8 (epilepsy, progressive with mental retardation	NM_018941	1.34207	1.44508	1.30901	1.36417	0.00121442	0.0435243
DCP2	212919_at	DCP2	DCP2 decapping enzyme homolog (S. cerevisiae)	NM_152624	1.65973	1.35118	1.1322	1.36424	0.00576613	0.088484
RSL1D1	213750_at	RSL1D1	ribosomal L1 domain containing 1	NM_015659	1.28037	1.4367	1.38282	1.36506	0.00126199	0.0438289
NDUFB6	1559042_at	NDUFB6	NADH dehydrogenase (ubiquinone) 1 beta subcomplex, 6, 17kDa	NM_002493 /// NM_182739	1.6817	1.25853	1.20378	1.3658	0.00499165	0.0827063
MTO1	235975_at	MTO1	mitochondrial translation optimization 1 homolog (S. cerevisiae)	NM_001123226 /// NM_012123 /// NM_133645	1.56348	1.47506	1.10877	1.36746	0.005037	0.0829692
FNBP4	229272_at	FNBP4	formin binding protein 4	NM_015308	1.18995	1.51892	1.4161	1.36789	0.00240384	0.0586947
CIRBP	200811_at	CIRBP	cold inducible RNA binding protein	NM_001280 /// NR_023312 /// NR_023313	1.19298	1.4418	1.48955	1.36836	0.00222834	0.0571557
TIMP3	201150_s_at	TIMP3	TIMP metallopeptidase inhibitor 3	NM_000362	1.11537	1.37414	1.67193	1.36845	0.00628134	0.0919724
COL6A1	213428_s_at	COL6A1	collagen, type VI, alpha 1	NM_001848	1.34493	1.47098	1.29773	1.3693	0.0012437	0.0437574
PAK2	208878_s_at	PAK2	p21 protein (Cdc42/Rac)-activated kinase 2	NM_002577	1.51418	1.36014	1.24928	1.37027	0.00166085	0.0495129
C10orf28	228374_at	C10orf28	chromosome 10 open reading frame 28	NM_014472	1.44043	1.40319	1.27622	1.37145	0.00119778	0.0432537
C11orf1	231538_at	C11orf1	Chromosome 11 open reading frame 1	NM_022761	1.43887	1.24699	1.43805	1.37158	0.00141404	0.0464515
ZNF12	219571_s_at	ZNF12	zinc finger protein 12	NM_006956 /// NM_016265	1.21218	1.33596	1.59496	1.37205	0.00268439	0.0620774
TMF1	215855_s_at	TMF1	TATA element modulatory factor 1	NM_007114	1.56479	1.33057	1.24108	1.37225	0.00208935	0.055546
BCL6	203140_at	BCL6	B-cell CLL/lymphoma 6	NM_001130845 /// NM_001134738 /// NM_001706	1.35747	1.38417	1.37876	1.37345	0.000895272	0.037855
AHNAK	211986_at	AHNAK	AHNAK nucleoprotein	NM_001620 /// NM_024060	1.46644	1.33287	1.32549	1.37347	0.00110436	0.0417631
NBR2	1553992_s_at	NBR2	neighbor of BRCA1 gene 2 (non-protein coding)	NR_003108	1.43955	1.41439	1.27692	1.37493	0.00114791	0.0424361
MZF1	40569_at	MZF1	myeloid zinc finger 1	NM_003422 /// NM_198055	1.36279	1.21419	1.57489	1.37611	0.00227872	0.05763
STK38	1553117_a_at	STK38	serine/threonine kinase 38	NM_007271	1.50876	1.37246	1.25911	1.37635	0.00143461	0.0467745
RAB33B	221014_s_at	RAB33B	RAB33B, member RAS oncogene family	NM_031296	1.23395	1.33482	1.58482	1.37691	0.00219085	0.0568332
PIK3R1	212239_at	PIK3R1	phosphoinositide-3-kinase, regulatory subunit 1 (alpha)	NM_181504 /// NM_181523 /// NM_181524	1.32218	1.36	1.45187	1.37695	0.000989102	0.0397903
ENOX2	204643_s_at	ENOX2	ecto-NOX disulfide-thiol exchanger 2	NM_006375 /// NM_182314	1.32329	1.57572	1.25303	1.37732	0.00196964	0.0540626
PRPF38B	230270_at	PRPF38B	PRP38 pre-mRNA processing factor 38 (yeast) domain containing B	NM_018061	1.20127	1.29927	1.68748	1.381	0.00393695	0.0741685
ZNF581	223389_s_at	ZNF581	zinc finger protein 581	NM_016535	1.37659	1.16487	1.64839	1.38265	0.00364661	0.0717985
DIDO1	213213_at	DIDO1	death inducer-obliterator 1	NM_022105 /// NM_033081 /// NM_080796 /// NM_080797	1.70571	1.26638	1.22807	1.3843	0.00395561	0.0742279
TNRC6B	1558142_at	TNRC6B	trinucleotide repeat containing 6B	NM_001024843 /// NM_001162501 /// NM_015088	1.28716	1.42909	1.44349	1.38474	0.000992903	0.0399023
SP1	1553685_s_at	SP1	Sp1 transcription factor	NM_003109 /// NM_138473	1.52207	1.46427	1.19187	1.38493	0.00205731	0.0551564
RAP2C	218668_s_at	RAP2C	RAP2C, member of RAS oncogene family	NM_021183	1.27768	1.47141	1.41792	1.38656	0.0010531	0.0408969
OPN3	224392_s_at	OPN3	opsin 3	NM_014322	1.26877	1.28948	1.62965	1.38664	0.00224449	0.0572404
TMEM192	226589_at	TMEM192	transmembrane protein 192	NM_001100389	1.4712	1.37557	1.31986	1.38748	0.000894227	0.037855
ZNF304	207753_at	ZNF304	zinc finger protein 304	NM_020657	1.43388	1.40824	1.32465	1.38813	0.00081359	0.0362987
SMARCA2	206543_at	SMARCA2	SWI/SNF related, matrix associated, actin dependent regulator of chromatin, subf	NM_003070 /// NM_139045	1.51302	1.4892	1.18751	1.38828	0.00207323	0.0554134
NFE2L3	236471_at	NFE2L3	nuclear factor (erythroid-derived 2)-like 3	NM_004289	1.39259	1.3982	1.37605	1.38891	0.000717156	0.0343074
SLC25A40	227012_at	SLC25A40	solute carrier family 25, member 40	NM_018843	1.26927	1.79008	1.18482	1.39108	0.00605677	0.0905353
SNRPA1	242146_at	SNRPA1	Small nuclear ribonucleoprotein polypeptide A'	NM_003090	1.44447	1.13773	1.63878	1.39131	0.00381878	0.0730176
UQCC	217935_s_at	UQCC	ubiquinol-cytochrome c reductase complex chaperone	NM_018244 /// NM_199487	1.36864	1.3586	1.45504	1.39343	0.000740506	0.0347227
ARL6	235320_at	ARL6	ADP-ribosylation factor-like 6	NM_032146 /// NM_177976	1.56167	1.50863	1.14986	1.39403	0.00292801	0.0645345
KIAA0430	202386_s_at	KIAA0430	KIAA0430	NM_014647	1.45834	1.65109	1.13641	1.39868	0.00372783	0.072279
OXSR1	202696_at	OXSR1	oxidative-stress responsive 1	NM_005109	1.3665	1.42277	1.40968	1.39938	0.000637359	0.0323229
NSFL1C	236951_at	NSFL1C	NSFL1 (p97) cofactor (p47)	NM_016143 /// NM_018839 /// NM_182483	1.64158	1.22003	1.37481	1.4016	0.00209348	0.0555567
FBXW4	221519_at	FBXW4	F-box and WD repeat domain containing 4	NM_022039	1.26945	1.49839	1.45253	1.40321	0.000975686	0.0395405
SLC35B4	225881_at	SLC35B4	solute carrier family 35, member B4	NM_032826	1.40209	1.522	1.30027	1.40521	0.000864161	0.037422
HDAC5	202455_at	HDAC5	histone deacetylase 5	NM_001015053 /// NM_005474	1.29153	1.22053	1.76906	1.40755	0.00381877	0.0730176
CHD6	225026_at	CHD6	chromodomain helicase DNA binding protein 6	NM_032221	1.37271	1.72124	1.1833	1.40877	0.00324311	0.0678425
LEPROT	227095_at	LEPROT	leptin receptor overlapping transcript	NM_017526	1.31749	1.85836	1.14474	1.40992	0.00695957	0.0963373
CCDC90B	218288_s_at	CCDC90B	coiled-coil domain containing 90B	NM_021825	1.30787	1.57179	1.36508	1.41046	0.000968302	0.0395211
VPS13B	213243_at	VPS13B	vacuolar protein sorting 13 homolog B (yeast)	NM_015243 /// NM_017890 /// NM_152564 /// NM_181661	1.45886	1.41402	1.36564	1.41233	0.000561325	0.0307069
ZNF195	204234_s_at	ZNF195	zinc finger protein 195	NM_001130519 /// NM_001130520 /// NM_007152	1.51731	1.54632	1.2025	1.41305	0.00160858	0.0487275
ALG14	1553954_at	ALG14	asparagine-linked glycosylation 14 homolog (S. cerevisiae)	NM_144988	1.46164	1.44289	1.33834	1.41322	0.000601885	0.0315244
FRAT2	209864_at	FRAT2	frequently rearranged in advanced T-cell lymphomas 2	NM_012083	1.29924	1.40218	1.5551	1.41499	0.000856535	0.0372428
LCORL	235970_at	LCORL	ligand dependent nuclear receptor corepressor-like	NM_001166139 /// NM_153686	1.5297	1.4003	1.33053	1.41781	0.000679172	0.0333824
ZNF271	238007_at	ZNF271	zinc finger protein 271	NR_024565 /// NR_024566	1.38441	1.617	1.27351	1.418	0.00118743	0.0431475
USP30	227572_at	USP30	ubiquitin specific peptidase 30	NM_032663	1.47995	1.49347	1.29123	1.41845	0.000748128	0.0349109
VEZF1	202173_s_at	VEZF1	vascular endothelial zinc finger 1	NM_007146	1.20564	1.59001	1.4901	1.41887	0.00159338	0.0487275
ZDBF2	228749_at	ZDBF2	zinc finger, DBF-type containing 2	NM_020923	1.40397	1.7546	1.1683	1.42244	0.00338443	0.0693054
TMEM49	1569003_at	TMEM49	transmembrane protein 49	NM_030938	1.62945	1.47114	1.20851	1.42555	0.00161901	0.0487596
ZNF846	1569157_s_at	ZNF846	zinc finger protein 846	NM_001077624	1.34975	1.43641	1.49429	1.42557	0.000525942	0.0298539
EED	210656_at	EED	embryonic ectoderm development	NM_003797 /// NM_152991	1.53548	1.24664	1.51525	1.42612	0.00101443	0.0403132
TRIM35	227102_at	TRIM35	tripartite motif-containing 35	NM_171982	1.45326	1.38087	1.45088	1.42794	0.000450111	0.0276279
ABCC5	226363_at	ABCC5	ATP-binding cassette, sub-family C (CFTR/MRP), member 5	NM_001023587 /// NM_005688	1.32456	1.34374	1.63989	1.42911	0.00101148	0.0402774
PLAGL1	207002_s_at	PLAGL1	pleiomorphic adenoma gene-like 1	NM_001080951 /// NM_001080952 /// NM_001080953 /// NM_001080954 /// NM_001080955	1.33984	1.57292	1.38899	1.43049	0.00066031	0.0329508
ETF1	201574_at	ETF1	eukaryotic translation termination factor 1	NM_004730	1.48093	1.49333	1.32453	1.43077	0.000557355	0.0305751
ZNF26	1555325_s_at	ZNF26	similar to zinc finger protein 26 (KOX 20) /// zinc finger protein 26	NM_019591 /// XM_002343887	1.7216	1.53788	1.1111	1.43286	0.00412778	0.0753837
GGA1	1554670_at	GGA1	golgi-associated, gamma adaptin ear containing, ARF binding protein 1	NM_001001560 /// NM_001001561 /// NM_001172687 /// NM_001172688 /// NM_013365	1.8047	1.14608	1.42737	1.43456	0.00403737	0.0747676
RCBTB2	204759_at	RCBTB2	regulator of chromosome condensation (RCC1) and BTB (POZ) domain containing prot	NM_001268	1.21048	1.53874	1.58903	1.43577	0.00137421	0.0456787
IPP	241393_at	IPP	Intracisternal A particle-promoted polypeptide	NM_001145349 /// NM_005897	1.37075	1.46029	1.48728	1.43857	0.000422147	0.0269234
PCYOX1L	218953_s_at	PCYOX1L	prenylcysteine oxidase 1 like	NM_024028	1.33224	1.54446	1.44996	1.43959	0.000533897	0.0301485
YTHDF3	1564053_a_at	YTHDF3	YTH domain family, member 3	NM_152758	1.6844	1.29974	1.36796	1.44142	0.00110318	0.0417631
ARRDC3	224797_at	ARRDC3	arrestin domain containing 3	NM_020801	1.49032	1.78646	1.12601	1.4419	0.0040122	0.074654
MFAP3L	205442_at	MFAP3L	microfibrillar-associated protein 3-like	NM_001009554 /// NM_021647	1.64161	1.60746	1.13953	1.44337	0.00273313	0.0625811
ZFP90	226124_at	ZFP90	zinc finger protein 90 homolog (mouse)	NM_133458	1.44205	1.4227	1.46916	1.44451	0.000349998	0.0257599
ZNF91	206059_at	ZNF91	zinc finger protein 91	NM_003430	1.32319	1.45604	1.56752	1.44545	0.0005542	0.0305751
ZSCAN20	1554790_at	ZSCAN20	zinc finger and SCAN domain containing 20	NM_145238	1.43462	1.40246	1.50102	1.44545	0.000370311	0.0257941
OSTM1	243287_s_at	OSTM1	osteopetrosis associated transmembrane protein 1	NM_014028	1.62413	1.44629	1.29193	1.44779	0.000759759	0.0350177
ABHD13	235348_at	ABHD13	abhydrolase domain containing 13	NM_032859	1.54018	1.40317	1.41421	1.45117	0.00038302	0.0263028
VTI1A	236849_at	VTI1A	vesicle transport through interaction with t-SNAREs homolog 1A (yeast)	NM_145206	1.67712	1.3157	1.38863	1.45245	0.000850827	0.0372428
VPS41	203106_s_at	VPS41	vacuolar protein sorting 41 homolog (S. cerevisiae)	NM_014396 /// NM_080631	1.38115	1.3482	1.66023	1.45676	0.00067912	0.0333824
ZNF354A	205427_at	ZNF354A	zinc finger protein 354A	NM_005649	1.41109	1.45524	1.50768	1.45751	0.000317491	0.0251068
TMEM111	228775_at	TMEM111	transmembrane protein 111	NM_018447	1.45588	1.43377	1.48739	1.45885	0.000295334	0.0243871
CUX1	214743_at	CUX1	cut-like homeobox 1	NM_001913 /// NM_181500 /// NM_181552	1.50988	1.51654	1.36083	1.46061	0.000368775	0.0257941
CREM	230511_at	CREM	cAMP responsive element modulator	NM_001881 /// NM_181571 /// NM_182717 /// NM_182718 /// NM_182719 /// NM_182720	1.85119	1.36014	1.24584	1.46386	0.00228988	0.057663
BCOR	219433_at	BCOR	BCL6 co-repressor	NM_001123383 /// NM_001123384 /// NM_001123385 /// NM_017745	1.48602	1.58383	1.34456	1.46815	0.000412796	0.026858
LPHN3	209867_s_at	LPHN3	latrophilin 3	NM_015236	1.33536	1.52653	1.5538	1.46859	0.00041191	0.026858
ZNF273	215239_x_at	ZNF273	zinc finger protein 273	NM_021148 /// NR_003099	1.76824	1.49885	1.19608	1.46899	0.00184188	0.0523508
ZCCHC9	225538_at	ZCCHC9	zinc finger, CCHC domain containing 9	NM_001131035 /// NM_001131036 /// NM_032280	1.3676	1.61506	1.4377	1.46985	0.000416909	0.026858
ELK4	225159_s_at	ELK4	ELK4, ETS-domain protein (SRF accessory protein 1)	NM_001973 /// NM_021795	1.52232	1.56849	1.3318	1.4705	0.000421652	0.0269234
KIAA0182	212056_at	KIAA0182	KIAA0182	NM_001134473 /// NM_014615	1.53044	1.49779	1.39373	1.47274	0.000290536	0.0242462
EP300	202221_s_at	EP300	E1A binding protein p300	NM_001429	1.40909	1.77046	1.2933	1.47766	0.00103812	0.0406764
TSGA14	225485_at	TSGA14	testis specific, 14	NM_018718	1.58708	1.65741	1.22956	1.47886	0.00101058	0.0402774
ZNF451	215012_at	ZNF451	zinc finger protein 451	NM_001031623 /// NM_015555	1.60001	1.28907	1.57037	1.47956	0.000565136	0.030792
HHLA3	220387_s_at	HHLA3	HERV-H LTR-associating 3	NM_001031693 /// NM_001036645 /// NM_001036646 /// NR_027404	1.60754	1.26614	1.59161	1.47965	0.000693399	0.0338274
RBM3	222026_at	RBM3	RNA binding motif (RNP1, RRM) protein 3	NM_006743	1.43647	1.59043	1.42573	1.48234	0.000285609	0.0239369
RAP2B	238622_at	RAP2B	RAP2B, member of RAS oncogene family	NM_002886	2.03129	1.48712	1.08044	1.48334	0.00743779	0.0991351
ZNF254	236133_x_at	ZNF254	zinc finger protein 254	NM_203282	1.58715	1.56187	1.3234	1.48588	0.000413942	0.026858
MTPN	223925_s_at	MTPN	myotrophin	NM_145808	1.60373	1.50525	1.36015	1.48631	0.000337408	0.025598
ZKSCAN1	214670_at	ZKSCAN1	zinc finger with KRAB and SCAN domains 1	NM_003439	1.51103	1.46279	1.49679	1.49006	0.000203867	0.021615
HECW2	232080_at	HECW2	HECT, C2 and WW domain containing E3 ubiquitin protein ligase 2	NM_020760	1.42873	1.27135	1.83186	1.49285	0.00125171	0.0437574
GPC6	227059_at	GPC6	glypican 6	NM_005708	1.31613	1.54234	1.64147	1.49361	0.000448861	0.0276279
ST20	217104_at	ST20	suppressor of tumorigenicity 20	NM_001100879 /// NM_001100880	1.94479	1.43832	1.19397	1.49477	0.00283368	0.0639469
VCAN	215646_s_at	VCAN	versican	NM_001126336 /// NM_001164097 /// NM_001164098 /// NM_004385	1.46407	1.48702	1.54871	1.49951	0.000191197	0.0211855
PPP4C	208932_at	PPP4C	protein phosphatase 4, catalytic subunit	NM_002720	1.54423	1.45673	1.49945	1.49971	0.000190883	0.0211855
ATP11B	1564063_a_at	ATP11B	ATPase, class VI, type 11B	NM_014616	1.41456	1.84704	1.30275	1.50425	0.00105191	0.0408969
ZNF302	218490_s_at	ZNF302	zinc finger protein 302	NM_001012320 /// NM_018443	1.66075	1.82291	1.12811	1.50594	0.00284921	0.0639469
CAB39L	225915_at	CAB39L	calcium binding protein 39-like	NM_001079670 /// NM_030925	1.54271	1.61096	1.37575	1.50646	0.000265633	0.0233456
CSAD	221139_s_at	CSAD	cysteine sulfinic acid decarboxylase	NM_015989	1.57201	1.61146	1.35292	1.5077	0.000303651	0.0247818
C1orf63	209007_s_at	C1orf63	chromosome 1 open reading frame 63	NM_020317	1.5085	1.58152	1.43765	1.50807	0.000193242	0.0211855
ZFHX3	226137_at	ZFHX3	zinc finger homeobox 3	NM_001164766 /// NM_006885	1.36106	1.73291	1.45536	1.50853	0.000441681	0.0273682
RSBN1	222790_s_at	RSBN1	round spermatid basic protein 1	NM_018364	1.68453	1.48037	1.38435	1.51128	0.000310532	0.0247852
NRD1	229422_at	NRD1	nardilysin (N-arginine dibasic convertase)	NM_001101662 /// NM_002525	1.8871	1.60907	1.13796	1.51182	0.00285147	0.0639469
RAD52	210630_s_at	RAD52	RAD52 homolog (S. cerevisiae)	NM_134424	1.68747	1.19371	1.72376	1.51427	0.00134493	0.0452031
LFNG	228762_at	LFNG	LFNG O-fucosylpeptide 3-beta-N-acetylglucosaminyltransferase	NM_001040167 /// NM_001040168 /// NM_001166355 /// NM_002304	1.53658	1.68762	1.35508	1.52031	0.000321788	0.0252936
C1orf107	220251_at	C1orf107	chromosome 1 open reading frame 107	NM_014388	1.4859	1.46249	1.62747	1.52358	0.000176346	0.0207712
C9orf6	218998_at	C9orf6	chromosome 9 open reading frame 6	NM_017832	1.36522	1.65153	1.58592	1.52917	0.000259341	0.0233456
MTMR9	213278_at	MTMR9	myotubularin related protein 9	NM_015458	1.49833	1.66068	1.43912	1.5299	0.000191251	0.0211855
ZNF268	209989_at	ZNF268	zinc finger protein 268	NM_001165881 /// NM_001165882 /// NM_001165883 /// NM_001165884 /// NM_001165885	1.85815	1.75776	1.09937	1.5313	0.00352873	0.0707225
KLHL24	226158_at	KLHL24	kelch-like 24 (Drosophila)	NM_017644	1.45642	1.79135	1.38571	1.53478	0.000395465	0.0265605
ZNF264	230063_at	ZNF264	zinc finger protein 264	NM_003417	1.57297	1.4875	1.56129	1.54012	0.000124255	0.0182302
BTG1	200920_s_at	BTG1	B-cell translocation gene 1, anti-proliferative	NM_001731	1.28807	1.48144	1.92322	1.54246	0.000987352	0.0397607
C7orf31	229146_at	C7orf31	chromosome 7 open reading frame 31	NM_138811	1.91392	1.33125	1.44451	1.54395	0.000803246	0.0362058
HSBP1	200941_at	HSBP1	heat shock factor binding protein 1	NM_001537	1.5929	1.6003	1.45598	1.54828	0.000131755	0.018724
POLDIP2	222425_s_at	POLDIP2	polymerase (DNA-directed), delta interacting protein 2	NM_015584	1.37616	1.66347	1.63719	1.55332	0.000216133	0.0220192
RHBDD1	226948_at	RHBDD1	rhomboid domain containing 1	NM_001167608 /// NM_032276	1.44819	1.59631	1.63595	1.55801	0.000131297	0.018724
AZI2	218043_s_at	AZI2	5-azacytidine induced 2	NM_001134432 /// NM_001134433 /// NM_022461	1.19857	1.81727	1.74832	1.56159	0.00122329	0.0436074
PNRC2	217779_s_at	PNRC2	proline-rich nuclear receptor coactivator 2	NM_017761 /// XM_001713881	1.63542	1.60546	1.46904	1.5683	0.000111496	0.0172215
CD164	208405_s_at	CD164	CD164 molecule, sialomucin	NM_001142401 /// NM_001142402 /// NM_001142403 /// NM_001142404 /// NM_006016	1.44544	1.75472	1.52476	1.56966	0.000173004	0.0206253
CCDC102A	232051_at	CCDC102A	coiled-coil domain containing 102A	NM_033212	1.57657	1.26701	1.93637	1.56974	0.000876083	0.037637
ZNF70	243816_at	ZNF70	Zinc finger protein 70	NM_021916	1.47099	1.60758	1.64506	1.57273	0.000108274	0.0171937
MAN1A2	217921_at	MAN1A2	mannosidase, alpha, class 1A, member 2	NM_006699	1.61619	1.62193	1.48876	1.57441	9.80185e-05	0.0167636
METTL8	220007_at	METTL8	methyltransferase like 8	NM_024770	1.39791	1.84295	1.53776	1.58232	0.000266439	0.0233456
TOR1AIP2	235453_at	TOR1AIP2	torsin A interacting protein 2	NM_022347 /// NM_145034	2.28388	1.65526	1.06509	1.59089	0.00662375	0.0939276
GATAD2A	218131_s_at	GATAD2A	GATA zinc finger domain containing 2A	NM_017660	1.34656	1.95893	1.54271	1.59645	0.000494237	0.0292138
PLDN	224892_at	PLDN	pallidin homolog (mouse)	NM_012388	1.57635	1.8458	1.42975	1.6083	0.000178264	0.0208112
FRAS1	226145_s_at	FRAS1	Fraser syndrome 1	NM_001166133 /// NM_025074	2.24421	1.22627	1.5333	1.61594	0.00222709	0.0571557
TNIK	213107_at	TNIK	TRAF2 and NCK interacting kinase	NM_001161560 /// NM_001161561 /// NM_001161562 /// NM_001161563 /// NM_001161564	1.6197	1.69439	1.55302	1.62134	6.10649e-05	0.0140148
PLCXD2	235230_at	PLCXD2	phosphatidylinositol-specific phospholipase C, X domain containing 2	NM_001134478 /// NM_153268	2.11706	1.5851	1.27185	1.62209	0.00106983	0.0410801
ACPL2	226925_at	ACPL2	acid phosphatase-like 2	NM_001037172 /// NM_152282	1.27637	1.46538	2.30671	1.62793	0.00214483	0.0562719
CAB39	217873_at	CAB39	calcium binding protein 39	NM_001130849 /// NM_001130850 /// NM_016289	1.67554	1.69799	1.54986	1.63986	5.39712e-05	0.0136648
MGAT4A	219797_at	MGAT4A	mannosyl (alpha-1,3-)-glycoprotein beta-1,4-N-acetylglucosaminyltransferase, iso	NM_001160154 /// NM_012214	1.95195	1.32599	1.71489	1.64342	0.000372217	0.0257941
PIGC	215242_at	PIGC	phosphatidylinositol glycan anchor biosynthesis, class C	NM_002642 /// NM_153747	1.86599	1.3634	1.74902	1.64479	0.000226644	0.0224707
CSNK2A2	224922_at	CSNK2A2	casein kinase 2, alpha prime polypeptide	NM_001896	1.5138	1.62618	1.80907	1.64524	7.66243e-05	0.0156083
METTL2B	221079_s_at	METTL2B	methyltransferase like 2A /// methyltransferase like 2B	NM_018396 /// NM_181725	1.33916	1.66053	2.03426	1.65385	0.00041444	0.026858
METTL2A	221079_s_at	METTL2A	methyltransferase like 2A /// methyltransferase like 2B	NM_018396 /// NM_181725	1.33916	1.66053	2.03426	1.65385	0.00041444	0.026858
ZNF585B	1557302_at	ZNF585B	zinc finger protein 585B	NM_152279	1.72728	1.35407	1.93888	1.65521	0.000273938	0.0234647
SERPINI1	205352_at	SERPINI1	serpin peptidase inhibitor, clade I (neuroserpin), member 1	NM_001122752 /// NM_005025	1.51667	1.71955	1.74809	1.65803	5.98893e-05	0.0139485
FAM13B	218518_at	FAM13B	family with sequence similarity 13, member B	NM_001101800 /// NM_001101801 /// NM_016603	1.52997	1.82257	1.64476	1.66146	6.54529e-05	0.0146806
C7orf60	228149_at	C7orf60	chromosome 7 open reading frame 60	NM_152556	1.74325	1.7833	1.48296	1.66432	7.47451e-05	0.0155024
ZNF805	235398_at	ZNF805	zinc finger protein 805	NM_001023563 /// NM_001145078	1.62358	1.91124	1.49474	1.6677	0.000101778	0.016902
DCUN1D1	238879_at	DCUN1D1	DCN1, defective in cullin neddylation 1, domain containing 1 (S. cerevisiae)	NM_020640	1.78995	2.02621	1.28729	1.67135	0.000535209	0.0301617
SEL1L	202061_s_at	SEL1L	sel-1 suppressor of lin-12-like (C. elegans)	NM_005065	1.60939	1.87866	1.54916	1.67315	7.09409e-05	0.0154075
TRDMT1	206308_at	TRDMT1	tRNA aspartic acid methyltransferase 1	NM_004412 /// NM_176081 /// NM_176083	1.88982	1.48502	1.68019	1.67689	8.85351e-05	0.0162207
GNPTG	224887_at	GNPTG	N-acetylglucosamine-1-phosphate transferase, gamma subunit	NM_032520	1.66588	1.69043	1.7211	1.69238	2.93337e-05	0.0107405
SCAMP1	212417_at	SCAMP1	secretory carrier membrane protein 1	NM_004866	1.38158	1.81811	1.94013	1.69541	0.000190941	0.0211855
CUX2	213920_at	CUX2	cut-like homeobox 2	NM_015267	1.48249	1.17407	2.8374	1.70295	0.00678089	0.0952262
DCTN4	233490_at	DCTN4	dynactin 4 (p62)	NM_001135643 /// NM_001135644 /// NM_016221	1.82782	1.48905	1.8639	1.71826	6.7754e-05	0.0150244
MAP3K8	205027_s_at	MAP3K8	mitogen-activated protein kinase kinase kinase 8	NM_005204	1.91415	1.42267	1.87016	1.72049	0.00012432	0.0182302
ZNF138	244743_x_at	ZNF138	zinc finger protein 138	NM_001160183 /// NM_006524 /// NR_027660 /// NR_027661	2.16062	1.63828	1.43898	1.72057	0.000245234	0.0229899
USP48	229812_at	USP48	ubiquitin specific peptidase 48	NM_001032730 /// NM_032236	1.71665	1.82033	1.68143	1.73848	2.29174e-05	0.00963885
CHSY1	203044_at	CHSY1	chondroitin sulfate synthase 1	NM_014918	1.56351	2.09797	1.62025	1.74512	9.66758e-05	0.0167214
PURB	225120_at	PURB	purine-rich element binding protein B	NM_033224	1.7838	2.20901	1.35235	1.74664	0.000373533	0.0258397
CBLB	227900_at	CBLB	Cas-Br-M (murine) ecotropic retroviral transforming sequence b	NM_170662	1.90177	1.60242	1.79688	1.76259	2.96381e-05	0.01075
LIPT1	205571_at	LIPT1	lipoyltransferase 1	NM_015929 /// NM_145196 /// NM_145197 /// NM_145198 /// NM_145199	1.80713	1.71739	1.78366	1.76898	1.6911e-05	0.00849005
PTAR1	226110_at	PTAR1	protein prenyltransferase alpha subunit repeat containing 1	NM_001099666	1.79568	2.15487	1.44368	1.77435	0.00015057	0.019686
DPY19L3	225633_at	DPY19L3	dpy-19-like 3 (C. elegans)	NM_001172774 /// NM_207325	2.3105	1.92248	1.32905	1.80732	0.000433905	0.0271436
FOXN3	218031_s_at	FOXN3	forkhead box N3	NM_001085471 /// NM_005197	1.88154	1.67887	1.89839	1.81679	1.65e-05	0.00849005
C2orf68	65472_at	C2orf68	chromosome 2 open reading frame 68	NM_001013649	2.22256	1.76697	1.55008	1.82591	7.99181e-05	0.0158075
GOSR1	213020_at	GOSR1	golgi SNAP receptor complex member 1	NM_001007024 /// NM_001007025 /// NM_004871	2.04053	1.65739	1.80033	1.82596	2.39784e-05	0.00986519
PIGL	232262_at	PIGL	phosphatidylinositol glycan anchor biosynthesis, class L	NM_004278	1.94944	1.90768	1.64127	1.82753	2.05357e-05	0.00924221
PTPN14	242321_at	PTPN14	protein tyrosine phosphatase, non-receptor type 14	NM_005401	1.22169	1.48302	3.38669	1.83091	0.0073588	0.0986785
ZNF596	232641_at	ZNF596	zinc finger protein 596	NM_001042415 /// NM_001042416 /// NM_173539	2.05966	1.57926	1.89628	1.83393	3.59581e-05	0.0112066
EBF1	227646_at	EBF1	early B-cell factor 1	NM_024007	2.94076	1.40152	1.54851	1.85492	0.00164315	0.0491813
KCTD12	212192_at	KCTD12	potassium channel tetramerisation domain containing 12	NM_138444	1.77797	2.21392	1.67835	1.87634	3.23649e-05	0.0107697
ATG5	202512_s_at	ATG5	ATG5 autophagy related 5 homolog (S. cerevisiae)	NM_004849	1.92584	2.03473	1.71098	1.88563	1.33069e-05	0.00815104
LCN2	212531_at	LCN2	lipocalin 2	NM_005564	1.47045	2.05886	2.30461	1.91096	0.000112089	0.0172411
FNTB	1568865_at	FNTB	Farnesyltransferase, CAAX box, beta	NM_002028	1.96599	1.38303	2.5775	1.91368	0.000370845	0.0257941
PAPOLA	228569_at	PAPOLA	poly(A) polymerase alpha	NM_032632	1.80161	2.07935	1.91498	1.92864	8.49419e-06	0.00670357
WDR78	1554140_at	WDR78	WD repeat domain 78	NM_024763 /// NM_207014	2.28792	1.33439	2.36418	1.93257	0.00038255	0.0263028
CPEB2	226939_at	CPEB2	cytoplasmic polyadenylation element binding protein 2	NM_001177381 /// NM_001177382 /// NM_001177383 /// NM_001177384 /// NM_182485 //	1.88077	2.12933	1.81447	1.9369	9.28039e-06	0.00670357
SOCS5	208127_s_at	SOCS5	suppressor of cytokine signaling 5	NM_014011 /// NM_144949	1.7491	2.57855	1.6386	1.94785	0.000110111	0.0171943
STYX	228853_at	STYX	serine/threonine/tyrosine interacting protein	NM_001130701 /// NM_145251	1.82238	2.23457	1.81688	1.94859	1.38714e-05	0.0082544
USP34	212980_at	USP34	ubiquitin specific peptidase 34	NM_014709	2.3247	1.97419	1.62237	1.9527	3.63833e-05	0.011228
MOSPD2	221895_at	MOSPD2	motile sperm domain containing 2	NM_001177475 /// NM_152581	1.87778	2.29309	1.92545	2.02402	8.01258e-06	0.0067013
CXCR7	212977_at	CXCR7	chemokine (C-X-C motif) receptor 7	NM_020311	1.98589	1.40892	2.98594	2.02912	0.000508825	0.0293927
PAPLN	226435_at	PAPLN	papilin, proteoglycan-like sulfated glycoprotein	NM_173462	2.51611	1.89888	1.79703	2.04768	2.23652e-05	0.00954995
HIST1H4H	232035_at	HIST1H4H	histone cluster 1, H4h	NM_003543	2.19076	2.19068	1.82507	2.06135	6.31416e-06	0.00646677
INPP5A	203006_at	INPP5A	inositol polyphosphate-5-phosphatase, 40kDa	NM_005539	2.43533	2.30623	1.68792	2.11643	2.16704e-05	0.00948249
LONRF1	226038_at	LONRF1	LON peptidase N-terminal domain and ring finger 1	NM_152271	2.27686	2.64075	1.8554	2.23445	9.12586e-06	0.00670357
UNKL	229908_s_at	UNKL	unkempt homolog (Drosophila)-like	NM_001037125 /// NM_023076	2.07066	2.68534	2.04653	2.24927	5.74216e-06	0.00644378
ERP44	208959_s_at	ERP44	endoplasmic reticulum protein 44	NM_015051	2.29029	2.56502	2.47658	2.4412	7.38464e-07	0.00197423
FAM82A1	235349_at	FAM82A1	family with sequence similarity 82, member A1	NM_001170791 /// NM_001170792 /// NM_001170793 /// NM_144713	2.20594	2.65982	2.51841	2.4539	1.09856e-06	0.00269658
C5orf41	238476_at	C5orf41	chromosome 5 open reading frame 41	NM_001168393 /// NM_001168394 /// NM_153607	2.36743	2.45459	2.56425	2.46078	5.98104e-07	0.0019521
ZNF117	235408_x_at	ZNF117	zinc finger protein 117	NM_015852	4.59369	2.70343	1.9165	2.87648	7.86055e-05	0.0157893
GABPB1	204618_s_at	GABPB1	GA binding protein transcription factor, beta subunit 1	NM_002041 /// NM_005254 /// NM_016654 /// NM_016655 /// NM_181427	3.65019	3.84076	2.86597	3.42504	2.54818e-07	0.00111132
GAPDH	213453_x_at	GAPDH	glyceraldehyde-3-phosphate dehydrogenase	NM_002046	8.39872	9.0963	8.08387	8.51592	8.47207e-10	1.83368e-05

## Sheet: legend
Supplementary Table S1. Lists of GABPA regulated genes
	MICROARRAYS_ALL - all genes which show a significant change of expression in upon depletion of GABPA
Column	Description
A	Gene_name - Official Gene Symbol (HUGO)
B	Probeset - probeset ID on the Affymetrix arrays
C	Genes_Affy - all genes which can be recognised by a given probeset
D	Description - description of gene function
E	RefSeq_Affy - RefSeq IDs of transcripts which can be recognised by a given probeset
F	FC_1 - fold change of signal intensity between probesets hybridised to samples obtained in repeat 1
G	FC_2 - fold change of signal intensity between probesets hybridised to samples obtained in repeat 2
H	FC_3 - fold change of signal intensity between probesets hybridised to samples obtained in repeat 3
I	FC - average fold change of signal intensity between probesets
J	P value - P value assigned to change in probeset intensity; only P values smaller than 0.05 were considered significant
K	Q value - Q value assigned to change in probeset; only Q values smaller than 0.1 were considered significant
	MICROARRAYS_CS - genes which show a significant change of expression upon depletion of GABPA, that are on the list of nearest genes assigned to GABPA ChIP-seq regions
Columns	Description
A	Gene_name - Official Gene Symbol (HUGO)
B	Probeset - probeset ID on the Affymetrix arrays
C	Genes_Affy - all genes which can be recognised by a given probeset
D	Description - description of gene function
E	RefSeq_Affy - RefSeq IDs of transcripts which can be recognised by a given probeset
F	FC_1 - fold change of signal intensity between probesets hybridised to samples obtained in repeat 1
G	FC_2 - fold change of signal intensity between probesets hybridised to samples obtained in repeat 2
H	FC_3 - fold change of signal intensity between probesets hybridised to samples obtained in repeat 3
I	FC - average fold change of signal intensity between probesets
J	P value - P value assigned to change in probeset intensity; only P values smaller than 0.05 were considered significant
K	Q value - Q value assigned to change in probeset; only Q values smaller than 0.1 were considered significant
